# Supplementary material for: A review of the Paectes arcigera species complex (Guenée) (Lepidoptera, Euteliidae)
Source: Zookeys. 2013 Feb 6;(264):125–63. doi: 10.3897/zookeys.264.3274 (PMC3668378; doi:10.3897/zookeys.264.3274)
Supplement: XML Treatment for Paectes longiformis [file zookeys.264.3274-treatment2.xml]

<!DOCTYPE tp:taxon-treatment
  PUBLIC "-//TaxonX//DTD Taxonomic Treatment Publishing DTD v0 20100105//EN" "tax-treatment-NSO.dtd">
<tp:taxon-treatment xmlns:tp="http://www.plazi.org/taxpub"><tp:treatment-meta><mixed-citation publication-type="journal"><person-group><name><surname>Pogue</surname><given-names>Michael G.</given-names></name></person-group><article-title>A review of the 
                    <italic>Paectes arcigera</italic> species complex (Guenée) (Lepidoptera, Euteliidae)
                </article-title><source>Zookeys</source><day>6</day><month>2</month><year>2013</year><volume>2013</volume><issue>264</issue><fpage>125</fpage><lpage>163</lpage><pub-id pub-id-type="doi">10.3897/zookeys.264.3274</pub-id></mixed-citation></tp:treatment-meta><tp:nomenclature><tp:taxon-name>
                        <tp:taxon-name-part taxon-name-part-type="genus">Paectes</tp:taxon-name-part>
                        <tp:taxon-name-part taxon-name-part-type="species">longiformis</tp:taxon-name-part>
                    <object-id xmlns:xlink="http://www.w3.org/1999/xlink" xlink:type="simple">http://species-id.net/wiki/Paectes_longiformis</object-id>
								</tp:taxon-name><tp:taxon-authority>Pogue, 2012</tp:taxon-authority><xref ref-type="fig" rid="F1">Figs 5–6</xref><xref ref-type="fig" rid="F5">30</xref><xref ref-type="fig" rid="F9">38</xref><xref ref-type="fig" rid="F14">49</xref><tp:nomenclature-citation-list><tp:nomenclature-citation><tp:taxon-name>Paectes longiformis</tp:taxon-name><comment> Pogue <italic>in</italic><xref ref-type="bibr" rid="B10">Manrique et al. 2012</xref>: 167.</comment></tp:nomenclature-citation></tp:nomenclature-citation-list></tp:nomenclature><tp:treatment-sec sec-type="Type material"><title>Type material.</title><p><bold>Holotype</bold> male – <bold>BRAZIL</bold>: Bahia, nr. Salvador airport (<named-content xmlns:xlink="http://www.w3.org/1999/xlink" content-type="dwc:verbatimCoordinates" xlink:type="simple">12.91007°S, 38.3380°W</named-content>), March 2010, R. Diaz, V. Manrique, M. Vitorino; USNM ENT 00148675; HOLOTYPE / <italic><tp:taxon-name>Paectes</tp:taxon-name></italic> <italic>longiformis</italic> Pogue” [red label]. UFPC. Paratypes – (29 males, 30 females) Same data as holotype; genitalia slide male USNM 134921; genitalia slides female USNM 135919, 135976, 135920, 135015, 135016. UFPC, USNM, CNC, BMNH.</p></tp:treatment-sec><tp:treatment-sec sec-type="Diagnosis"><title>Diagnosis.</title><p><italic><tp:taxon-name>Paectes longiformis</tp:taxon-name></italic> is most likely to be confused with <italic><tp:taxon-name>Paectes similis</tp:taxon-name></italic> Pogue, but can be differentiated by the color of the medial area of the forewing. In <italic><tp:taxon-name>Paectes longiformis</tp:taxon-name></italic> (<xref ref-type="fig" rid="F1">Figs 5–6</xref>), the medial area is cream colored interspersed with some dark-ferruginous scales and in <italic><tp:taxon-name>Paectes similis</tp:taxon-name></italic> (<xref ref-type="fig" rid="F1">Fig. 7</xref>) this area is shiny white with some gray scales. The tarsi in <italic><tp:taxon-name>Paectes longiformis</tp:taxon-name></italic> are dark gray, whereas in <italic><tp:taxon-name>Paectes similis</tp:taxon-name></italic> they are mostly white with some gray scales. There are several differences in the male genitalia to differentiate <italic><tp:taxon-name>Paectes longiformis</tp:taxon-name></italic> from <italic><tp:taxon-name>Paectes similis</tp:taxon-name></italic>. The uncus is 0.62–0.70 × the length of the subscaphium in <italic><tp:taxon-name>Paectes longiformis</tp:taxon-name></italic> (<xref ref-type="fig" rid="F5">Fig. 30</xref>) and 0.80 × in <italic><tp:taxon-name>Paectes similis</tp:taxon-name></italic> (<xref ref-type="fig" rid="F6">Fig. 31</xref>). The distal, free saccular extension is longer than the valve in <italic><tp:taxon-name>Paectes longiformis</tp:taxon-name></italic> (<xref ref-type="fig" rid="F5">Fig. 30</xref>) and shorter than the valve in <italic><tp:taxon-name>Paectes similis</tp:taxon-name></italic> (<xref ref-type="fig" rid="F6">Fig. 31</xref>). The female genitalia are easily separated from the other species in this group by the form of the lateral margins of the eighth sternite. In <italic><tp:taxon-name>Paectes longiformis</tp:taxon-name></italic>,the lateral <!--PageBreak-->margins of the eighth sternite are slightly produced and form a right angle (<xref ref-type="fig" rid="F9">Fig. 38</xref>). In <italic><tp:taxon-name>Paectes arcigera</tp:taxon-name></italic> and <italic><tp:taxon-name>Paectes nana</tp:taxon-name></italic>, the lateral margins are not evident (<xref ref-type="fig" rid="F9">Figs 37</xref>, <xref ref-type="fig" rid="F10">39</xref>) and in <italic><tp:taxon-name>Paectes asper</tp:taxon-name></italic>, <italic><tp:taxon-name>Paectes medialba</tp:taxon-name></italic> Pogue, and <italic><tp:taxon-name>Paectes sinuosa</tp:taxon-name></italic> Pogue, the lateral margins are produced (<xref ref-type="fig" rid="F10">Figs 40</xref>–<xref ref-type="fig" rid="F11">42</xref>).</p></tp:treatment-sec><tp:treatment-sec sec-type="Distribution"><title>Distribution and biology.</title><p>Known only from the type locality in northeastern Brazil in the state of Bahia (<xref ref-type="fig" rid="F14">Fig. 49</xref>). Larvae have been reared from the Brazilian peppertree. It is possible that this species has a much broader range, considering the wide range of its host plant, but so far no other specimens have been collected.</p></tp:treatment-sec><tp:treatment-sec sec-type="Remarks"><title>Remarks.</title><p>As a potential biological control agent against the Brazilian peppertree in Florida, baseline data was developed about the biology and temperature requirements of <italic><tp:taxon-name>Paectes longiformis</tp:taxon-name></italic> (<xref ref-type="bibr" rid="B10">Manrique et al. 2012</xref>).</p></tp:treatment-sec><tp:treatment-sec><!--Section generated to contain objects referenced in tp:taxon-treatment.--><fig id="F1" position="float" orientation="portrait"><label>Figures 1–8.</label><caption><p><italic><tp:taxon-name>Paectes</tp:taxon-name></italic> adults. <bold>1</bold> <italic><tp:taxon-name>Paectes arcigera</tp:taxon-name></italic> ♂, Virgin Gorda Peak, Virgin Gorda Island, British Virgin Islands, 17–19 July 1986, S. E. Miller &amp; M. G. Pogue <bold>2</bold> <italic><tp:taxon-name>Paectes arcigera</tp:taxon-name></italic> ♂, Grand Savane, Dominica, 1 July 1964, O. S. Flint, Jr. <bold>3</bold> <italic><tp:taxon-name>Paectes arcigera</tp:taxon-name></italic> ♀, Grand Savane, Dominica, 1 July 1964, O. S. Flint, Jr. <bold>4</bold> <italic><tp:taxon-name>Paectes arcigera</tp:taxon-name></italic> , Guana Island, British Virgin Islands, 1–14 July 1984, S. E. &amp; P. M. Miller <bold>5</bold> <italic><tp:taxon-name>Paectes longiformis</tp:taxon-name></italic> ♂, Holotype, nr. Salvador Airport, Bahia, Brazil, March 2010, R. Diaz, V. Manrique &amp; M. Vitorino <bold>6</bold> <italic><tp:taxon-name>Paectes longiformis</tp:taxon-name></italic> ♀, nr. Salvador Airport, Bahia, Brazil, March 2010, R. Diaz, V. Manrique &amp; M. Vitorino <bold>7</bold> <italic><tp:taxon-name>Paectes similis</tp:taxon-name></italic> ♂, Holotype, Pernambuco [Recife], Pernambuco, Brazil, Pickel Coll. <bold>8</bold> <italic><tp:taxon-name>Paectes nana</tp:taxon-name></italic> ♂, nr. San Vicente, Hidalgo, Mexico, 2 July 1965, Flint &amp; Ortiz.</p></caption><graphic xmlns:xlink="http://www.w3.org/1999/xlink" xlink:href="ZooKeys-264-125-g001.jpg" position="float" orientation="portrait" xlink:type="simple"/></fig><fig id="F5" position="float" orientation="portrait"><label>Figures 29–30.</label><caption><p><italic><tp:taxon-name>Paectes</tp:taxon-name></italic> male genitalia; <bold>fse</bold> free saccular extension <bold>ss</bold> subscaphium <bold>v</bold> valve <bold>un</bold> uncus <bold>29</bold> <italic><tp:taxon-name>Paectes arcigera</tp:taxon-name></italic>.</p></caption><graphic xmlns:xlink="http://www.w3.org/1999/xlink" xlink:href="ZooKeys-264-125-g005.jpg" position="float" orientation="portrait" xlink:type="simple"/></fig><fig id="F9" position="float" orientation="portrait"><label>Figures 37–38.</label><caption><p><italic><tp:taxon-name>Paectes</tp:taxon-name></italic> female genitalia; <bold>8st</bold> eighth sternite <bold>ab</bold> appendix bursae <bold>ob</bold> ostium bursae <bold>cb</bold> corpus bursae <bold>37</bold> <italic><tp:taxon-name>Paectes arcigera</tp:taxon-name></italic> <bold>38</bold> <italic><tp:taxon-name>Paectes longiformis</tp:taxon-name></italic>.</p></caption><graphic xmlns:xlink="http://www.w3.org/1999/xlink" xlink:href="ZooKeys-264-125-g009.jpg" position="float" orientation="portrait" xlink:type="simple"/></fig><fig id="F14" position="float" orientation="portrait"><label>Figures 48–52.</label><caption><p>Distribution of collected specimens. <bold>48 </bold><italic><tp:taxon-name>Paectes arcigera</tp:taxon-name></italic> <bold>49</bold> <italic><tp:taxon-name>Paectes longiformis</tp:taxon-name></italic> (square); <italic><tp:taxon-name>Paectes similis</tp:taxon-name></italic> (asterisk); <italic><tp:taxon-name>Paectes medialba</tp:taxon-name></italic> (triangle); <italic><tp:taxon-name>Paectes tumida</tp:taxon-name></italic> (circle) <bold>50</bold> <italic><tp:taxon-name>Paectes nana</tp:taxon-name></italic> <bold>51</bold> <italic><tp:taxon-name>Paectes asper</tp:taxon-name></italic> <bold>52</bold> <italic><tp:taxon-name>Paectes sinuosa</tp:taxon-name></italic>.</p></caption><graphic xmlns:xlink="http://www.w3.org/1999/xlink" xlink:href="ZooKeys-264-125-g014.jpg" position="float" orientation="portrait" xlink:type="simple"/></fig><fig id="F6" position="float" orientation="portrait"><label>Figures 31–32.</label><caption><p><italic><tp:taxon-name>Paectes</tp:taxon-name></italic> male genitalia. <bold>31</bold> <italic><tp:taxon-name>Paectes similis</tp:taxon-name></italic> <bold>32</bold> <italic><tp:taxon-name>Paectes nana</tp:taxon-name></italic>.</p></caption><graphic xmlns:xlink="http://www.w3.org/1999/xlink" xlink:href="ZooKeys-264-125-g006.jpg" position="float" orientation="portrait" xlink:type="simple"/></fig><fig id="F10" position="float" orientation="portrait"><label>Figures 39–40.</label><caption><p><italic><tp:taxon-name>Paectes</tp:taxon-name></italic> female genitalia. <bold>39</bold> <italic><tp:taxon-name>Paectes nana</tp:taxon-name></italic> <bold>40</bold> <italic><tp:taxon-name>Paectes asper</tp:taxon-name></italic>.</p></caption><graphic xmlns:xlink="http://www.w3.org/1999/xlink" xlink:href="ZooKeys-264-125-g010.jpg" position="float" orientation="portrait" xlink:type="simple"/></fig><fig id="F11" position="float" orientation="portrait"><label>Figures 41–42.</label><caption><p><italic><tp:taxon-name>Paectes</tp:taxon-name></italic> female genitalia. <bold>41</bold> <italic><tp:taxon-name>Paectes medialba</tp:taxon-name></italic> <bold>42</bold> <italic><tp:taxon-name>Paectes sinuosa</tp:taxon-name></italic>.</p></caption><graphic xmlns:xlink="http://www.w3.org/1999/xlink" xlink:href="ZooKeys-264-125-g011.jpg" position="float" orientation="portrait" xlink:type="simple"/></fig></tp:treatment-sec><ref-list><ref id="B10"><mixed-citation xmlns:xlink="http://www.w3.org/1999/xlink" xlink:type="simple"><person-group><name name-style="western"><surname>Manrique</surname><given-names>V</given-names></name><name name-style="western"><surname>Diaz</surname><given-names>R</given-names></name><name name-style="western"><surname>Pogue</surname><given-names>MG</given-names></name><name name-style="western"><surname>Vitorino</surname><given-names>MD</given-names></name><name name-style="western"><surname>Overholt</surname><given-names>WA</given-names></name></person-group> (<year>2012</year>)<article-title> Description and biology of <italic>Paectes longiformis</italic> (Lepidoptera: Euteliidae), a new species from Brazil and potential biological control agent on Brazilian peppertree in Florida.</article-title><source>Biocontrol Science and Technology </source><volume>22</volume>: <fpage>163</fpage>-<lpage>185</lpage>. doi: <ext-link ext-link-type="uri" xlink:href="http://dx.doi.org/10.1080/09583157.2011.647761" xlink:type="simple">10.1080/09583157.2011.647761</ext-link></mixed-citation></ref></ref-list></tp:taxon-treatment>
