# Supplementary material for: A review of the Paectes arcigera species complex (Guenée) (Lepidoptera, Euteliidae)
Source: Zookeys. 2013 Feb 6;(264):125–63. doi: 10.3897/zookeys.264.3274 (PMC3668378; doi:10.3897/zookeys.264.3274)
Supplement: XML Treatment for Paectes similis [file zookeys.264.3274-treatment3.xml]

<!DOCTYPE tp:taxon-treatment
  PUBLIC "-//TaxonX//DTD Taxonomic Treatment Publishing DTD v0 20100105//EN" "tax-treatment-NSO.dtd">
<tp:taxon-treatment xmlns:tp="http://www.plazi.org/taxpub"><tp:treatment-meta><mixed-citation publication-type="journal"><person-group><name><surname>Pogue</surname><given-names>Michael G.</given-names></name></person-group><article-title>A review of the 
                    <italic>Paectes arcigera</italic> species complex (Guenée) (Lepidoptera, Euteliidae)
                </article-title><source>Zookeys</source><day>6</day><month>2</month><year>2013</year><volume>2013</volume><issue>264</issue><fpage>125</fpage><lpage>163</lpage><pub-id pub-id-type="doi">10.3897/zookeys.264.3274</pub-id></mixed-citation></tp:treatment-meta><tp:nomenclature><tp:taxon-name>
                        <tp:taxon-name-part taxon-name-part-type="genus">Paectes</tp:taxon-name-part>
                        <tp:taxon-name-part taxon-name-part-type="species">similis</tp:taxon-name-part>
                    <object-id xmlns:xlink="http://www.w3.org/1999/xlink" xlink:type="simple">urn:lsid:zoobank.org:act:054BD467-B4DA-4B4A-A923-E54FB873577E</object-id>
								<object-id xmlns:xlink="http://www.w3.org/1999/xlink" xlink:type="simple">http://species-id.net/wiki/Paectes_similis</object-id>
								</tp:taxon-name><tp:taxon-authority>Pogue</tp:taxon-authority><tp:taxon-status xmlns:xlink="http://www.w3.org/1999/xlink" xlink:type="simple">sp. n.</tp:taxon-status><xref ref-type="fig" rid="F1">Figs 7</xref><xref ref-type="fig" rid="F6">31</xref><xref ref-type="fig" rid="F14">49</xref></tp:nomenclature><tp:treatment-sec sec-type="Type material"><title>Type material.</title><p><bold>Holotype</bold> male – <bold>BRAZIL:</bold> Pernambuco [Recife], Pickel Coll. Genitalia slide, USNM 135911 [green label]; HOLOTYPE / <italic><tp:taxon-name>Paectes</tp:taxon-name></italic> <italic>similis</italic> Pogue” [red label]. USNM.</p></tp:treatment-sec><tp:treatment-sec sec-type="Etymology"><title>Etymology.</title><p>The species name is the Latin term for “like” which refers to the similarity between this species and <italic><tp:taxon-name>Paectes longiformis</tp:taxon-name></italic>.</p></tp:treatment-sec><tp:treatment-sec sec-type="Diagnosis"><title>Diagnosis. </title><p>Comparison of <italic><tp:taxon-name>Paectes similis</tp:taxon-name></italic> to <italic><tp:taxon-name>Paectes longiformis</tp:taxon-name></italic> was given above.</p></tp:treatment-sec><tp:treatment-sec sec-type="Description"><title>Description.</title><p><bold>Adult.</bold> <bold>Male.</bold> FW length 10.5 mm. <italic>Head</italic> – vertex with broad scales, pale gray; labial palp porrect, mixture of pale-gray, ferruginous, and brown scales tipped white, internal surface white; eyes large, globular; frons with broad scales, pale gray, dark brown scales at margin of vertex; male antenna broadly bipectinate to just beyond half length then filiform. <italic>Thorax</italic> – prothorax pale gray, anterior margin with thin black line; patagium pale-gray scales tipped white, a few dark-brown scales anteriorly, mixed with hairlike scales; protibia mixed with white and brown scales, anterior margin white, tarsi brown with white apical bands; midtibia mostly white with some light-brown scales medially, tarsi white; hind tibia white, tarsi white; forewing costal area with pale-gray scales tipped white, minute white dots from postmedial line to apex; prominent white apical spot; basal area ferruginous mixed with a few pale-gray tipped white and white scales; antemedial line black, incomplete, from anal vein to R vein, forming distal border to basal area; medial area slightly paler in overall color from terminal area, consisting of pale-gray and white scales; reniform spot obscure, a pair of tiny dark-brown dots, ventral dot just above M vein in discal cell and larger than dorsal dot, which consists of only a few dark scales; postmedial line black outlined with some ferruginous scales, a double line from posterior margin to vein CuA2, continuing as single line to connecting point with black dash between veins R5 and M1 that extends to outer margin; subterminal area a mixture of light-brown, gray, white, and ferruginous scales, darker than medial area; terminal line a series of black, <!--PageBreak-->recurved lines between veins; fringe dark gray at veins, pale gray between veins giving checkered appearance; hind wing white, marginal shading and veins highlighted dark gray, anal fold diffuse white and dark-gray striped pattern. <italic>Abdomen</italic> – eighth segment membranous with pair of dorsal sclerotized bars; pair of lateral coremata bearing numerous, fine, elongate setae. <italic>Genitalia</italic> (<xref ref-type="fig" rid="F6">Fig. 31</xref>) – Uncus triangulate, apex recurved and pointed, 0.8 × length of subscaphium; subscaphium triangulate, decurved, apex pointed; valve membranous, rectangulate, apex truncate, ventrally covered with elongate setae; costal margin sinuate, produced into a truncate lobe, apex round, elongate setae dorsally from middle to apex; sacculus well developed, proximal half fused with valve, distal half free, curved toward midline, apex narrowly rounded; saccus elongate, V-shaped; aedeagus slightly decurved, dorsally spiculate in distal half; base of vesica slightly wider than apex of aedeagus, spiculate ventrally with 2 leaf-like ventral cornuti, becomes ovate with lateral, slightly curved diverticulum, opposite lateral diverticulum a sclerotized, spiculate, grooved area with very short cornutus, two bump-like diverticula on either side of grooved area. <bold>Female.</bold> Unknown.</p></tp:treatment-sec><tp:treatment-sec sec-type="Distribution"><title>Distribution.</title><p>Known only from the type locality (<xref ref-type="fig" rid="F12">Fig. 49</xref>).</p></tp:treatment-sec><tp:treatment-sec sec-type="Remarks"><title>Remarks.</title><p>The holotype of <italic><tp:taxon-name>Paectes similis</tp:taxon-name></italic> was in a series of specimens in the USNM collection identified as <italic><tp:taxon-name>Paectes obrotunda</tp:taxon-name></italic>. Though known only from the type specimen, it is described so as to help eliminate confusion in this complex group of look-a-like species.</p></tp:treatment-sec><tp:treatment-sec><!--Section generated to contain objects referenced in tp:taxon-treatment.--><fig id="F1" position="float" orientation="portrait"><label>Figures 1–8.</label><caption><p><italic><tp:taxon-name>Paectes</tp:taxon-name></italic> adults. <bold>1</bold> <italic><tp:taxon-name>Paectes arcigera</tp:taxon-name></italic> ♂, Virgin Gorda Peak, Virgin Gorda Island, British Virgin Islands, 17–19 July 1986, S. E. Miller &amp; M. G. Pogue <bold>2</bold> <italic><tp:taxon-name>Paectes arcigera</tp:taxon-name></italic> ♂, Grand Savane, Dominica, 1 July 1964, O. S. Flint, Jr. <bold>3</bold> <italic><tp:taxon-name>Paectes arcigera</tp:taxon-name></italic> ♀, Grand Savane, Dominica, 1 July 1964, O. S. Flint, Jr. <bold>4</bold> <italic><tp:taxon-name>Paectes arcigera</tp:taxon-name></italic> , Guana Island, British Virgin Islands, 1–14 July 1984, S. E. &amp; P. M. Miller <bold>5</bold> <italic><tp:taxon-name>Paectes longiformis</tp:taxon-name></italic> ♂, Holotype, nr. Salvador Airport, Bahia, Brazil, March 2010, R. Diaz, V. Manrique &amp; M. Vitorino <bold>6</bold> <italic><tp:taxon-name>Paectes longiformis</tp:taxon-name></italic> ♀, nr. Salvador Airport, Bahia, Brazil, March 2010, R. Diaz, V. Manrique &amp; M. Vitorino <bold>7</bold> <italic><tp:taxon-name>Paectes similis</tp:taxon-name></italic> ♂, Holotype, Pernambuco [Recife], Pernambuco, Brazil, Pickel Coll. <bold>8</bold> <italic><tp:taxon-name>Paectes nana</tp:taxon-name></italic> ♂, nr. San Vicente, Hidalgo, Mexico, 2 July 1965, Flint &amp; Ortiz.</p></caption><graphic xmlns:xlink="http://www.w3.org/1999/xlink" xlink:href="ZooKeys-264-125-g001.jpg" position="float" orientation="portrait" xlink:type="simple"/></fig><fig id="F6" position="float" orientation="portrait"><label>Figures 31–32.</label><caption><p><italic><tp:taxon-name>Paectes</tp:taxon-name></italic> male genitalia. <bold>31</bold> <italic><tp:taxon-name>Paectes similis</tp:taxon-name></italic> <bold>32</bold> <italic><tp:taxon-name>Paectes nana</tp:taxon-name></italic>.</p></caption><graphic xmlns:xlink="http://www.w3.org/1999/xlink" xlink:href="ZooKeys-264-125-g006.jpg" position="float" orientation="portrait" xlink:type="simple"/></fig><fig id="F14" position="float" orientation="portrait"><label>Figures 48–52.</label><caption><p>Distribution of collected specimens. <bold>48 </bold><italic><tp:taxon-name>Paectes arcigera</tp:taxon-name></italic> <bold>49</bold> <italic><tp:taxon-name>Paectes longiformis</tp:taxon-name></italic> (square); <italic><tp:taxon-name>Paectes similis</tp:taxon-name></italic> (asterisk); <italic><tp:taxon-name>Paectes medialba</tp:taxon-name></italic> (triangle); <italic><tp:taxon-name>Paectes tumida</tp:taxon-name></italic> (circle) <bold>50</bold> <italic><tp:taxon-name>Paectes nana</tp:taxon-name></italic> <bold>51</bold> <italic><tp:taxon-name>Paectes asper</tp:taxon-name></italic> <bold>52</bold> <italic><tp:taxon-name>Paectes sinuosa</tp:taxon-name></italic>.</p></caption><graphic xmlns:xlink="http://www.w3.org/1999/xlink" xlink:href="ZooKeys-264-125-g014.jpg" position="float" orientation="portrait" xlink:type="simple"/></fig><fig id="F12" position="float" orientation="portrait"><label>Figure 43.</label><caption><p><italic><tp:taxon-name>Paectes tumida</tp:taxon-name></italic> female genitalia.</p></caption><graphic xmlns:xlink="http://www.w3.org/1999/xlink" xlink:href="ZooKeys-264-125-g012.jpg" position="float" orientation="portrait" xlink:type="simple"/></fig></tp:treatment-sec></tp:taxon-treatment>
