# Supplementary material for: A review of the Paectes arcigera species complex (Guenée) (Lepidoptera, Euteliidae)
Source: Zookeys. 2013 Feb 6;(264):125–63. doi: 10.3897/zookeys.264.3274 (PMC3668378; doi:10.3897/zookeys.264.3274)
Supplement: XML Treatment for Paectes asper [file zookeys.264.3274-treatment5.xml]

<!DOCTYPE tp:taxon-treatment
  PUBLIC "-//TaxonX//DTD Taxonomic Treatment Publishing DTD v0 20100105//EN" "tax-treatment-NSO.dtd">
<tp:taxon-treatment xmlns:tp="http://www.plazi.org/taxpub"><tp:treatment-meta><mixed-citation publication-type="journal"><person-group><name><surname>Pogue</surname><given-names>Michael G.</given-names></name></person-group><article-title>A review of the 
                    <italic>Paectes arcigera</italic> species complex (Guenée) (Lepidoptera, Euteliidae)
                </article-title><source>Zookeys</source><day>6</day><month>2</month><year>2013</year><volume>2013</volume><issue>264</issue><fpage>125</fpage><lpage>163</lpage><pub-id pub-id-type="doi">10.3897/zookeys.264.3274</pub-id></mixed-citation></tp:treatment-meta><tp:nomenclature><tp:taxon-name>
                        <tp:taxon-name-part taxon-name-part-type="genus">Paectes</tp:taxon-name-part>
                        <tp:taxon-name-part taxon-name-part-type="species">asper</tp:taxon-name-part>
                    <object-id xmlns:xlink="http://www.w3.org/1999/xlink" xlink:type="simple">urn:lsid:zoobank.org:act:16EDE70C-D0AF-4CF7-A020-27E4EB09AF8F</object-id>
								<object-id xmlns:xlink="http://www.w3.org/1999/xlink" xlink:type="simple">http://species-id.net/wiki/Paectes_asper</object-id>
								</tp:taxon-name><tp:taxon-authority>Pogue</tp:taxon-authority><tp:taxon-status xmlns:xlink="http://www.w3.org/1999/xlink" xlink:type="simple">sp. n.</tp:taxon-status><xref ref-type="fig" rid="F2">Figs 12</xref><xref ref-type="fig" rid="F3">–19</xref><xref ref-type="fig" rid="F7">33</xref><xref ref-type="fig" rid="F10">40</xref><xref ref-type="fig" rid="F14">51</xref></tp:nomenclature><tp:treatment-sec sec-type="Type material"><title>Type material. </title><p><bold>Holotype</bold> male – <bold>CUBA</bold>: Santiago, Collection Wm. Schaus; HOLOTYPE / <italic><tp:taxon-name>Paectes asper</tp:taxon-name></italic> Pogue” [red label]. USNM. Paratypes – (134 males, 85 females). All from USNM unless noted. Same data as holotype (9 males, 9 females) genitalia slide male USNM 135978, genitalia slides female USNM 135977, 135981– 135983; (2 males), genitalia slide male MGP 1314 [BMNH]. <bold>BAHAMAS</bold>: no specific locality (1 male, 1 female) [BMNH]. ABACO ISLANDS: no specific locality, (2 males, 2 females), Mar. 1902 (1 male), genitalia slide male MGP 1313, J.J. Bonhote [BMNH]. ANDROS: Andros Town, 27–29 Jan. 1965 (1 male), genitalia slide USNM 135927, leg. W. U. R. Piath; Mangrove Cay, 11 Jan. 1902 (1 female), J.J. Bonhote [BMNH]. NEW PROVIDENCE: Nassau, (1 female), Col. Jacob Doll.; Nassau I., 8 July 1898 (2 males, 1 female), 14 July 1898 (3 females), J.J. Bonhote [BMNH]. <bold>BRITISH VIRGIN ISLANDS</bold>: Great Camanoe Is., 1/3 mi ESE Cam Bay, 18 Mar. 1974 (1 male), C.L. Remington; Guana Island, North Bay, 0 m, 15–25 July 1986 (1 female), S.E. Miller &amp; M.G. Pogue; Guana Island, 0-80 m, 13–26 July 1986 (1 male), genitalia slide USNM 135931, S.E. Miller &amp; M.G. Pogue; Guana Island, 1–14 July 1984 (11 males, 8 females), Genitalia slides male USNM 135979, 135990, 135992, 136009, genitalia slides female 135998, 136005, 136006, 136007, 9–15 July 1985 (1 female), S.E. and P.M. Miller; Tortola, 14 May 1980 (1 female), 29 May 1980 (1 female), 28 July 1973 (1 female), 23 Oct. 1972 (1 female), Oct. 1972 (3 males), genitalia slides MGP 1319, 1320, 12 Nov. 1973 (1 male), 14 Nov. 1972, (1 female), 18 Nov. 1972 (1 female), J. Lorimer, 5 June 1974 (1 female) [BMNH]. <bold>CAYMAN ISLANDS:</bold> CAYMAN BRAC: behind Stakes Bay, 20 May 1938 (3 females), 21 May 1938 (1 female), 22 May 1938 (1 male), C.B. Lewis, G.H Thompson; N. coast of Stakes Bay, 20 May 1938 (1 male, 1 female), 22 May 1938 (1 male), genitalia slide MGP 1318, C.B. Lewis, G.H Thompson; west end of Cotton-tree Land., 19 May 1938 (1 male), 22 May 1938 (1 male), C.B. Lewis, G.H Thompson [BMNH]. GRAND CAYMAN: east end of East End, 13 <!--PageBreak-->May 1938 (1 male), 16 May 1938 (1 female), C.B. Lewis, G.H Thompson; Georgetown, (2 males, 2 females), genitalia slide male MGP 1317, A.W. Cardinall; N. coast of North Side, 11 July 1938 (1 female), 14 July 1938 (1 female), 16 July 1938 (1 female), <!--PageBreak-->C.B. Lewis, G.H Thompson; west end of Georgetown, 14 May 1938 (1 female), C.B. Lewis, G.H Thompson [BMNH]. LITTLE CAYMAN: south coast of South Town, 31 May 1938 (2 males), 2 June 1938 (1 male, 1 female), 4 June 1938 (1 female), C.B. Lewis, G.H Thompson [BMNH]. <bold>COLOMBIA:</bold> SAN ADRES, PROVIDENCIA, AND SANTA CATALINA: San Andrés, 300 ft., Apr. 1926 (2 males), genitalia slides MGP 1328, 1351, F.W. Jackson [BMNH]. <bold>CUBA:</bold> no specific locality, (10 males, 2 females), genitalia slide male USNM 42806, genitalia slides female USNM 135962, 135985, Coll. Wm. Schaus, (1 male), Dognin Coll.; no specific locality, (4 males, 4 females), genitalia slide male MGP 1315 [BMNH]. GUANTANAMO: Baracoa, (3 males, 1 female), Aug. Busck Collector, 12 Feb. 1958 (1 male), Genitalia slide USNM 135955, B. Wright. HOLGUIN: Holguin, (2 males, 2 females), H.S. Parrish [BMNH]. LA HABANA: Cayamas, (1 male), E.A. Schwarz. ORIENTE: Santiago, (1 male, 1 female), genitalia slide male MGP 1314, W. Schaus [BMNH], June 1902 (1 male), Nov. 1902 (1 male), W. Schaus [BMNH]. <bold>DOMINICA:</bold> 1 mi N Mahaut, 12 June 1964 (1 female), genitalia slide USNM 136002, O.S. Flint, Jr.; Clarke Hall, 3 June 1964 (1 female), genitalia slide USNM 135984, O.S. Flint, Jr.; Grande Savane, 13 May 1964 (1 female), genitalia slide USNM 135961, 20 May 1964 (1 male, 1 female), genitalia slide male USNM 135975, genitalia slide female USNM 136057, 14 June 1964 (1 female), genitalia slide USNM 135995, 31 Oct. 1966 (1 male, 1 female), genitalia slide male USNM 135994, genitalia slide female USNM 136008, O.S. Flint, Jr.; Macoucheri, 1 Feb. 1965 (1 male), genitalia slide USNM 136058, 12 Feb. 1965 (1 male, 1 female), genitalia slide female USNM 42810, 5 Mar. 1965 (1 male), J.F.G. &amp; Thelma Clarke. <bold>DOMINICAN REPUBLIC:</bold> San Cristobal, 8–9 June 1969 (1 male), genitalia slide USNM 135986, Flint &amp; Gomez. <bold>HAITI</bold>: No specific locality, (2 males, 1 female), genitalia slide male USNM 135928; no specific locality, (2 males, 1 female), genitalia slide male MGP 1322 [BMNH]. <bold>JAMAICA</bold>: no specific locality, (3 males), genitalia slide male USNM 135930; no specific locality, (6 males, 6 females) [BMNH]. ST. ANDREW: Newcastle, (1 male), genitalia slide MGP 1316 [BMNH]. ST. JAMES: Montego Bay, 24 Jan. 1924 (1 male, 1 female), Gillett; Up Camp (1 male) [BMNH]; Kingston, July 17, at electric light, several were taken, Cockerell (1 male). TRELAWNY: Runaway Bay, 28 Mar. 1905 (1 male) [BMNH]. <bold>PUERTO RICO:</bold> no specific locality, (1 male), genitalia slide MGP 1331 [BMNH]. <bold>U.S.A.:</bold> FLORIDA: Miami-Dade Co., Biscayne Bay, (1 male), Collection H.G. Dyar; Coconut Grove, Nov. 1897 (1 male), Roland Thaxter Coll. Florida City, 9 June 1937 (1 female); Miami, (5 males, 1 female), genitalia slide male USNM 136000, genitalia slide female USNM 136001. Monroe Co., Key Largo Key [sic], 13 Dec. 1968 (1 male), genitalia slide MGP 1285, Mrs. Spencer Kemp MGCL, 6 Jan. 1969 (1 female), genitalia slide USNM 136260, Mrs. Spencer Kemp USNM; Bahia Honda State Park, 6 Jan. 1989 (1 male), 17 Jan. 1990 (1 male), 21 Jan. 1996 (1 male, 1 female), 12 Mar. 1989 (1 male), 23 Mar. 1990 (1 male), 29 Mar. 1990 (1 male), 28 Oct. 1988 (1 male), 8 Nov. 1988 (1 male), 29 Dec. 1989 (1 male, 1 female), T.S. Dickel TDC; Long Key State Park, 5 Feb. 1986 (1 male), 16 Feb. 1985 (1 male), 4 Mar. 1994 (1 male), 26 Dec. 1994 (1 male), T.S. Dickel TDC; Key Largo Hammock Botanical State Park, 17 Jan. 1987 (1 male), <!--PageBreak-->30 Jan. 1992 (1 male), 2 Feb. 1995 (1 male), 12 Feb. 1990 (1 male), 21 Feb. 1995 (2 males), T.S. Dickel TDC; No Name Key, 19 Oct. 1987 (1 male), T.S. Dickel TDC; Windley Key, 3 June 1983 (1 male), T.S. Dickel TDC. Palm Beach Co., Dec. 1897 (1 male), genitalia slide USNM 135932, Dec. 1898 (1 male), genitalia slide USNM 135999, R. Thaxter. Palm Beach Co., Palm Beach, Dec. 1897 (1 female), R. Thaxter. <bold>U.S. VIRGIN ISLANDS:</bold> ST. CROIX: Blue Mtn., 6–16 July (1 male), E.L. Todd; Christiansted, 19 Nov. 1941 (1 male, 1 female), H.A. Beatty; Gallows Point, 11 July 1956 (1 male), genitalia slide USNM 136044, J.G. Coutsis; Kingshill, 6–16 July 1967 (1 male), E.L. Todd; Mt. Eagle, 6–16 July 1967 (1 female), E.L. Todd; Orangegrove, W End, 6–16 July 1967 (3 males, 2 females), Genitalia slide m USNM 42807, E.L. Todd. USNM, CNC, BMNH</p></tp:treatment-sec><tp:treatment-sec sec-type="Etymology"><title>Etymology.</title><p>The species name is the Latin term for rough, which refers to the roughened texture of the apex of the free saccular extension in the male genitalia.</p></tp:treatment-sec><tp:treatment-sec sec-type="Diagnosis"><title>Diagnosis. </title><p>The forewing costa is ferruginous with some gray in <italic><tp:taxon-name>Paectes asper</tp:taxon-name></italic> and mostly gray with some ferruginous in <italic><tp:taxon-name>Paectes arcigera</tp:taxon-name></italic>. The medial area of the forewing is mostly white with a white apical spot in <italic><tp:taxon-name>Paectes asper</tp:taxon-name></italic>; in <italic><tp:taxon-name>Paectes arcigera</tp:taxon-name></italic> these areas are cream-colored.</p><p>The male genitalia are easily differentiated between <italic><tp:taxon-name>Paectes asper</tp:taxon-name></italic> and <italic><tp:taxon-name>Paectes arcigera</tp:taxon-name></italic>. The valve in <italic><tp:taxon-name>Paectes asper</tp:taxon-name></italic> has thick, curved dorsal setae; in <italic><tp:taxon-name>Paectes arcigera</tp:taxon-name></italic> the setae are hairlike. The costa is truncate in <italic><tp:taxon-name>Paectes asper</tp:taxon-name></italic> but triangulate in <italic><tp:taxon-name>Paectes arcigera</tp:taxon-name></italic>. The free saccular extension is narrow in <italic><tp:taxon-name>Paectes asper</tp:taxon-name></italic> and wide with an expanded apex in <italic><tp:taxon-name>Paectes arcigera</tp:taxon-name></italic>.</p><p>The female genitalia have small, curved lateral projections at the base of the eighth sternite in <italic><tp:taxon-name>Paectes asper</tp:taxon-name></italic>; these projections are absent in <italic><tp:taxon-name>Paectes arcigera</tp:taxon-name></italic>. The ostium bursae is crescent shaped bearing minute spicules in <italic><tp:taxon-name>Paectes asper</tp:taxon-name></italic> whereas in <italic><tp:taxon-name>Paectes arcigera</tp:taxon-name></italic> the ostium bursae is semicircular in shape and bears large conical spines.</p></tp:treatment-sec><tp:treatment-sec sec-type="Description"><title>Description.</title><p><bold>Male.</bold> <italic>Head</italic> – antenna broadly bipectinate to 3/5 length then filiform; eyes large, globular; vertex with broad scales, light-brown mixed with pale- and dark-ferruginous scales; frons with broad scales, projecting slightly beyond anterior eye margin, concolorous with vertex, two small black dots on eye margin; labial palp porrect, mixture of light-brown and ferruginous scales, internal surface white. <italic>Thorax</italic> – prothorax pale ferruginous, with a thin, black anterior margin, posterior margin pale gray, can be mixed with black or dark-ferruginous scales; patagium pale gray variably mixed with ferruginous and a few black scales, mixed with hairlike scales; pro and mid tibia gray and ferruginous mixed with white scales, apical band present, tarsi ferruginous with white apical bands; hind tibia ferruginous mixed with white scales, lighter than pro or mid tibia, tarsi white mixed with ferruginous scales, apical bands not distinct; underside with white hairlike scales; forewing length 9.4–12.9 mm; costal area dark gray and ferruginous; ovate basal spot distinct; antemedial line black, sharply angulate basally, continues around ventral margin of ovate spot, arrowhead shaped; reniform a pair of small ferruginous spots, vertically oriented; interior of wing a variable mix of white, pale- ferruginous, and ferruginous scales, always lighter than costa and subterminal area; postmedial line black, black and ferruginous, or ferruginous, a double line from posterior margin to below M vein, then a single line to M1 vein; black horizontal dash between R5 and M1 vein continuing to outer mar<!--PageBreak-->gin; apical spot white; subterminal area gray, distal border ferruginous and dentate; terminal area with irregularly shaped tan patch near tornus; terminal line a series of dark-ferruginous spots between wing veins; fringe pale gray becoming white at apex; hind wing white, marginal shading dark gray, veins highlighted dark gray, anal fold with a white and dark-gray striped pattern; fringe white. <italic>Abdomen</italic> – dorsum variable from pale gray to dark gray mixed with ferruginous scale patches, distal margin of segments usually with a darker line that can be ferruginous or black, obscure cream-colored dorsal band from middle to antemedial segment; venter variable from white to tan to ferruginous, medial line black to ferruginous flanked by paler, wider, lateral lines variable in color and intensity from black to gray, or can be represented by a thin medial line; male eighth segment membranous with a pair of short, sternal, sclerotized bars and a pair of longer, slightly wider, dorsal sclerotized bars; a pair of lateral coremata bearing numerous, fine, elongate setae. <italic>Genitalia</italic> (<xref ref-type="fig" rid="F7">Fig. 33</xref>) – Uncus triangulate, apex sharply recurved and pointed, 0.62–0.64 × length of subscaphium; subscaphium, triangulate, decurved, apex pointed; valve membranous, elongate, narrow, covered with broad, curved setae; costa sclerotized, deeply recurved, apex rounded or truncate, sparse hairlike setae dorsally and at apex; sacculus well developed, proximal half fused with valve, distal half free, elongate, broad, curved inward, longer than valve, apex with roughened surface; saccus V-shaped; aedeagus straight; vesica ovate, large bulbous lateral diverticula just above vesica base; adjacent to basal diverticulum a second bulbous diverticulum with an irregular sclerotized patch bearing elongate somewhat flattened cornutus; thumblike diverticulum opposite sclerotized patch; ventral cornutus at base of vesica, stout, elongate, pointed caudally. <bold>Female.</bold> As in male except:antenna filiform; forewing length 9.2–12.5 mm; medial area of forewing white, suffused with pale gray scales and less contrasting than in male. <italic>Genitalia</italic> (<xref ref-type="fig" rid="F10">Fig. 40</xref>) – Papillae anales ovate, soft, fleshy, covered with numerous setae; venter of eighth segment covered with minute spicules; anterior apophyses fused with eighth sternite; posterior apophyses present; ventrolateral corners of eighth sternite produced into small, outwardly curved projections; ostium bursae crescent shaped, sclerotized plate bearing minute spicules; ventral to ostium bursae, base of ductus bursae rectangular and fused to eighth sternite, short membranous section of ductus bursae at juncture of appendix bursae and ductus bursae, ductus bursae striate and gradually enlarges into corpus bursae; appendix bursae emerges from ductus bursae just ventral to rectangular part of ductus bursae, consists of two sacs, one at junction of ductus bursae then a constriction and a second, enlarged, membranous sac; corpus bursae tear-drop shaped, covered internally with numerous thornlike signa.</p><fig id="F3" position="float" orientation="portrait"><label>Figures 17–24.</label><caption><p><italic><tp:taxon-name>Paectes</tp:taxon-name></italic> adults. <bold>17</bold> <italic><tp:taxon-name>Paectes asper</tp:taxon-name></italic> ♀, Grand Savane, Dominica, 14 June 1964, O. S. Flint, Jr. <bold>18</bold> <italic><tp:taxon-name>Paectes asper</tp:taxon-name></italic> ♀, 1 mi N Mahaut, Dominica, 12 June 1964, O. S. Flint, Jr. <bold>19</bold> <italic><tp:taxon-name>Paectes asper</tp:taxon-name></italic> ♀, Haiti <bold>20</bold> <italic><tp:taxon-name>Paectes medialba</tp:taxon-name></italic> ♂, Holotype, Tucuman, Argentina, R. Schreiter <bold>21</bold> <italic><tp:taxon-name>Paectes medialba</tp:taxon-name></italic> ♀, Tucuman, Argentina, Mar. 1905, E. Dinelli <bold>22</bold> <italic><tp:taxon-name>Paectes sinuosa</tp:taxon-name></italic> ♂, Salta, Argentina, Feb. [19]05, J. Steinbach <bold>23</bold> <italic><tp:taxon-name>Paectes sinuosa</tp:taxon-name></italic> ♂, Suncho Corral, Santiago del Estero, Argentina, J. Steinbach <bold>24</bold> <italic><tp:taxon-name>Paectes sinuosa</tp:taxon-name></italic> ♀, Sara, Santa Cruz, Bolivia, 450 m, Jan., J. Steinbach.</p></caption><graphic xmlns:xlink="http://www.w3.org/1999/xlink" xlink:href="ZooKeys-264-125-g003.jpg" position="float" orientation="portrait" xlink:type="simple"/></fig></tp:treatment-sec><tp:treatment-sec sec-type="Distribution"><title>Distribution and biology.</title><p><italic><tp:taxon-name>Paectes asper</tp:taxon-name></italic> is distributed from southern Florida and Bahamas to the Greater Antilles (except Puerto Rico), and the British Virgin Islands, U.S. Virgin Islands, and Dominica in the Lesser Antilles (<xref ref-type="fig" rid="F14">Fig. 51</xref>). A specimen in the BMNH is labeled Costa Rica, St. Andrews I. This specimen was interpreted to be from San Andrés Island in the western Caribbean, which is now part of Colombia.</p></tp:treatment-sec><tp:treatment-sec sec-type="Remarks"><title>Remarks.</title><p><italic><tp:taxon-name>Paectes asper</tp:taxon-name></italic> was in the series of specimens in the USNM collection identified as <italic><tp:taxon-name>Paectes obrotunda</tp:taxon-name></italic>. Specimens of <italic><tp:taxon-name>Paectes asper</tp:taxon-name></italic> can be confused with specimens of <!--PageBreak--><italic><tp:taxon-name>Paectes arcigera</tp:taxon-name></italic> from the British Virgin Islands, U.S. Virgin Islands, and Dominica. <italic><tp:taxon-name>Paectes asper</tp:taxon-name></italic> is sympatric with <italic><tp:taxon-name>Paectes arcigera</tp:taxon-name></italic> on Guana Island, B.V.I., St. Croix, U.S.V.I., and Dominica. In Florida, Cuba, and the Dominican Republic, <italic><tp:taxon-name>Paectes asper</tp:taxon-name></italic> can be confused with <italic><tp:taxon-name>Paectes nana</tp:taxon-name></italic>.</p></tp:treatment-sec><tp:treatment-sec><!--Section generated to contain objects referenced in tp:taxon-treatment.--><fig id="F2" position="float" orientation="portrait"><label>Figures 9–16.</label><caption><p><italic><tp:taxon-name>Paectes</tp:taxon-name></italic> adults. <bold>9</bold> <italic><tp:taxon-name>Paectes nana</tp:taxon-name></italic> ♂, nr. San Vicente, Hidalgo, Mexico, 2 July 1965, Flint &amp; Ortiz <bold>10</bold> <italic><tp:taxon-name>Paectes nana</tp:taxon-name></italic> ♀, Rancho Grande, Aragua, Venezuela, 1100 m, 8–14 Aug. 1967, R. W. Poole <bold>11</bold> <italic><tp:taxon-name>Paectes nana</tp:taxon-name></italic> ♀, Rancho Grande, Aragua, Venezuela, 1100 m, 8–14 Aug. 1967, R. W. Poole <bold>12</bold> <italic><tp:taxon-name>Paectes asper</tp:taxon-name></italic> ♂, Grand Savane, Dominica, 31 Oct. 1966, E. L. Todd <bold>13</bold> <italic><tp:taxon-name>Paectes asper</tp:taxon-name></italic> ♂, Santiago, Cuba <bold>14</bold> <italic><tp:taxon-name>Paectes asper</tp:taxon-name></italic> ♂, Santiago, Cuba <bold>15</bold> <italic><tp:taxon-name>Paectes asper</tp:taxon-name></italic> ♂, Palm Beach, Florida, Dec. 1898, R. Thaxter <bold>16</bold> <italic><tp:taxon-name>Paectes asper</tp:taxon-name></italic> ♀, Nassau, New Providence, Bahamas, J. Doll</p></caption><graphic xmlns:xlink="http://www.w3.org/1999/xlink" xlink:href="ZooKeys-264-125-g002.jpg" position="float" orientation="portrait" xlink:type="simple"/></fig><fig id="F7" position="float" orientation="portrait"><label>Figures 33–34.</label><caption><p><italic><tp:taxon-name>Paectes</tp:taxon-name></italic> male genitalia. <bold>33</bold> <italic><tp:taxon-name>Paectes asper</tp:taxon-name></italic> <bold>34</bold> <italic><tp:taxon-name>Paectes medialba</tp:taxon-name></italic>.</p></caption><graphic xmlns:xlink="http://www.w3.org/1999/xlink" xlink:href="ZooKeys-264-125-g007.jpg" position="float" orientation="portrait" xlink:type="simple"/></fig><fig id="F10" position="float" orientation="portrait"><label>Figures 39–40.</label><caption><p><italic><tp:taxon-name>Paectes</tp:taxon-name></italic> female genitalia. <bold>39</bold> <italic><tp:taxon-name>Paectes nana</tp:taxon-name></italic> <bold>40</bold> <italic><tp:taxon-name>Paectes asper</tp:taxon-name></italic>.</p></caption><graphic xmlns:xlink="http://www.w3.org/1999/xlink" xlink:href="ZooKeys-264-125-g010.jpg" position="float" orientation="portrait" xlink:type="simple"/></fig><fig id="F14" position="float" orientation="portrait"><label>Figures 48–52.</label><caption><p>Distribution of collected specimens. <bold>48 </bold><italic><tp:taxon-name>Paectes arcigera</tp:taxon-name></italic> <bold>49</bold> <italic><tp:taxon-name>Paectes longiformis</tp:taxon-name></italic> (square); <italic><tp:taxon-name>Paectes similis</tp:taxon-name></italic> (asterisk); <italic><tp:taxon-name>Paectes medialba</tp:taxon-name></italic> (triangle); <italic><tp:taxon-name>Paectes tumida</tp:taxon-name></italic> (circle) <bold>50</bold> <italic><tp:taxon-name>Paectes nana</tp:taxon-name></italic> <bold>51</bold> <italic><tp:taxon-name>Paectes asper</tp:taxon-name></italic> <bold>52</bold> <italic><tp:taxon-name>Paectes sinuosa</tp:taxon-name></italic>.</p></caption><graphic xmlns:xlink="http://www.w3.org/1999/xlink" xlink:href="ZooKeys-264-125-g014.jpg" position="float" orientation="portrait" xlink:type="simple"/></fig></tp:treatment-sec></tp:taxon-treatment>
