# Supplementary material for: A review of the Paectes arcigera species complex (Guenée) (Lepidoptera, Euteliidae)
Source: Zookeys. 2013 Feb 6;(264):125–63. doi: 10.3897/zookeys.264.3274 (PMC3668378; doi:10.3897/zookeys.264.3274)
Supplement: XML Treatment for Paectes medialba [file zookeys.264.3274-treatment6.xml]

<!DOCTYPE tp:taxon-treatment
  PUBLIC "-//TaxonX//DTD Taxonomic Treatment Publishing DTD v0 20100105//EN" "tax-treatment-NSO.dtd">
<tp:taxon-treatment xmlns:tp="http://www.plazi.org/taxpub"><tp:treatment-meta><mixed-citation publication-type="journal"><person-group><name><surname>Pogue</surname><given-names>Michael G.</given-names></name></person-group><article-title>A review of the 
                    <italic>Paectes arcigera</italic> species complex (Guenée) (Lepidoptera, Euteliidae)
                </article-title><source>Zookeys</source><day>6</day><month>2</month><year>2013</year><volume>2013</volume><issue>264</issue><fpage>125</fpage><lpage>163</lpage><pub-id pub-id-type="doi">10.3897/zookeys.264.3274</pub-id></mixed-citation></tp:treatment-meta><tp:nomenclature><tp:taxon-name>
                        <tp:taxon-name-part taxon-name-part-type="genus">Paectes</tp:taxon-name-part>
                        <tp:taxon-name-part taxon-name-part-type="species">medialba</tp:taxon-name-part>
                    <object-id xmlns:xlink="http://www.w3.org/1999/xlink" xlink:type="simple">urn:lsid:zoobank.org:act:8C58724A-B96F-42FE-B82B-E28C70FB8341</object-id>
								<object-id xmlns:xlink="http://www.w3.org/1999/xlink" xlink:type="simple">http://species-id.net/wiki/Paectes_medialba</object-id>
								</tp:taxon-name><tp:taxon-authority>Pogue</tp:taxon-authority><tp:taxon-status xmlns:xlink="http://www.w3.org/1999/xlink" xlink:type="simple">sp. n.</tp:taxon-status><xref ref-type="fig" rid="F3">Figs 20–21</xref><xref ref-type="fig" rid="F7">34</xref><xref ref-type="fig" rid="F11">41</xref><xref ref-type="fig" rid="F14">49</xref></tp:nomenclature><tp:treatment-sec sec-type="Type material"><title>Type material.</title><p><bold>Holotype</bold> male – <bold>ARGENTINA:</bold> Tucuman, R. Schreiter Collr., Collection Wm. Schaus, USNM ENT 00148677, genitalia slide, USNM 136027 [green label]; HOLOTYPE / <italic><tp:taxon-name>Paectes medialba</tp:taxon-name></italic> Pogue” [red label]. USNM. Paratype 1 female – <bold>ARGENTINA:</bold> La Rioja, genitalia slide, USNM 136067. USNM</p></tp:treatment-sec><tp:treatment-sec sec-type="Etymology"><title>Etymology.</title><p>The species name is derived from the combination of the Latin terms <italic>medius</italic> (middle) and <italic>albus</italic> (white) to refer to the white medial area of the male forewing.</p></tp:treatment-sec><tp:treatment-sec sec-type="Diagnosis"><title>Diagnosis.</title><p><italic><tp:taxon-name>Paectes medialba</tp:taxon-name></italic> has been confused with <italic><tp:taxon-name>Paectes longiformis</tp:taxon-name></italic> in the USNM collection. It differs from <italic><tp:taxon-name>Paectes longiformis</tp:taxon-name></italic> by the more pronounced white medial area of the male forewing and its distribution in northwestern Argentina versus the northeastern Brazil distribution of <italic><tp:taxon-name>Paectes longiformis</tp:taxon-name></italic>. There are many differences in the male genitalia of <italic><tp:taxon-name>Paectes medialba</tp:taxon-name></italic> and <italic><tp:taxon-name>Paectes longiformis</tp:taxon-name></italic>. The free extension of the sacculus in <italic><tp:taxon-name>Paectes longiformis</tp:taxon-name></italic> is much longer than in <italic><tp:taxon-name>Paectes medialba</tp:taxon-name></italic> and is spiculate in <italic><tp:taxon-name>Paectes medialba</tp:taxon-name></italic> and non-spiculate in <italic><tp:taxon-name>Paectes longiformis</tp:taxon-name></italic>. The setae on the dorsal surface of the valve are wide, elongate, curved apically, and numerous in <italic><tp:taxon-name>Paectes medialba</tp:taxon-name></italic> whereas in <italic><tp:taxon-name>Paectes longiformis</tp:taxon-name></italic> they are hairlike, shorter, straight, and more sparse. In the female genitalia the lateral projections of the eighth sternite are more produced and sharply pointed in <italic><tp:taxon-name>Paectes medialba</tp:taxon-name></italic> (<xref ref-type="fig" rid="F11">Fig. 41</xref>) than in <italic><tp:taxon-name>Paectes longiformis</tp:taxon-name></italic> (<xref ref-type="fig" rid="F9">Fig. 38</xref>). The ductus bursae between its juncture with the appendix bursae and its entering the corpus bursae is tapered in <italic><tp:taxon-name>Paectes medialba</tp:taxon-name></italic> but straight in <italic><tp:taxon-name>Paectes longiformis</tp:taxon-name></italic>. The signa are more numerous in the corpus bursae of <italic><tp:taxon-name>Paectes longiformis</tp:taxon-name></italic> than in <italic><tp:taxon-name>Paectes medialba</tp:taxon-name></italic>.</p></tp:treatment-sec><tp:treatment-sec sec-type="Description"><title>Description.</title><p><bold>Adult.</bold> Sexes dimorphic. <bold>Male.</bold> <italic>Head</italic> – antenna broadly bipectinate to just beyond half length then filiform; eyes large, globular; vertex with broad scales, pale gray, finely tipped with white; frons with broad scales, badly rubbed, pale gray with black posterior margin; labial palp porrect, mixture of pale-gray and black scales tipped with white, internal surface white. <italic>Thorax</italic> – prothorax mixture of gray and white scales, anterior margin a thin black line; patagium pale gray with dark-gray scales medially, all tipped with white, mixed with hairlike scales; protibia black scales tipped with white, more white scales along inner margin, tarsi black barely tipped with white, white apical bands; middle and hind legs absent from holotype; forewing length 9.4 mm; costal area dark gray mottled with white scales, faint white dashes along costa from just beyond middle to below apex; distinct ovate basal spot, few dark gray and white scales basally, remainder of scales tan; thin black antemedial line from posterior margin <!--PageBreak-->to Cu vein, forming ventral border of basal spot; medial area mostly white mixed with a few tan and dark-brown scales; medial line dark gray, faint, straight from posterior margin to anal vein, curved from anal vein to Cu vein; reniform spot obscure, a pair of tiny dots, ventral dot just above Cu vein in discal cell, dorsal dot just below R vein, dark brown; postmedial line black, angulate, from posterior margin to vein R5, faint medially; black dash along vein R5 not quite extending to outer margin and not contiguous with postmedial line; white apical spot mixed with a few dark-gray scales; subterminal area brown, scattered with white scales; terminal line a series of dark-brown, recurved lines between veins; fringe brown; hind wing white, marginal shading dark gray, veins highlighted dark gray, anal fold with a white and dark-gray striped pattern. <italic>Abdomen</italic> – eighth segment membranous with pair of dorsal sclerotized bars; pair of lateral coremata bearing numerous, fine, elongate setae. <italic>Genitalia</italic> (<xref ref-type="fig" rid="F7">Fig. 34</xref>) – Uncus triangulate, apex recurved and pointed, 0.7 × length of subscaphium; subscaphium triangulate, decurved, apex pointed; valve membranous, rectangulate, apex produced, round, dorsal surface covered with broad, apically curved, elongate setae; costa thumb shaped, dorsal margin curved, elongate setae dorsally in distal third; sacculus well developed, proximal half fused with valve, distal half free, angulate, spiculate, shorter than valve, apex curved inward; saccus V-shaped, arms wide; aedeagus straight, dorsally spiculate in apical 2/3; vesica uninflated, a single, basal leaf-like cornutus, grooved sclerotized area bearing short cornutus. <bold>Female</bold>. As in male except: <italic>Head</italic> –antenna filiform; eyes large, globular; vertex light brown, few scattered dark-brown scales; frons light brown, scattered with more dark-brown scales than vertex; labial palp porrect, brown with white-tipped scales, white internally. <italic>Thorax</italic> – prothorax light brown, anterior margin a thin black line, few dark-brown scales along posterior margin; patagium gray, few dark-gray scales, mixed with hairlike scales; protibia dark gray with white-tipped scales, tarsi dark gray, apical bands white; forewing length 9.9 mm; ground color brownish gray; basal area not differentiated from ground color; antemedial line black, straight from posterior margin, curved around basal area to Cu vein; medial area not differentiated from ground color; reniform spot a pair of tiny black dots on either side of Cu vein; postmedial line black, faint, double to Cu2 vein, single from Cu2 vein to R5 vein; black dash at R5 vein not contiguous with postmedial line, not quite continuing to outer margin; apical spot faint, white; subterminal area not differentiated; terminal line a black dash at tornus, then a series of black spots between veins; fringe brownish gray. <italic>Genitalia</italic> (<xref ref-type="fig" rid="F11">Fig. 41</xref>) – Papillae anales crescent shaped, soft, fleshy, covered with numerous setae; anterior apophyses fused with eighth sternite; posterior apophyses present; venter of eighth segment spiculate in distal half, with sharply-pointed lateral projections; sclerotized ventral projection of eighth sternite enters membranous base of ductus bursae, which then becomes constricted, then widens for a short distance below constriction where appendix bursae branches, below junction of appendix bursae, ductus bursae widens as it enters corpus bursae; appendix bursae ovate, membranous; corpus bursae ovate, covered internally with numerous thornlike signa pointing inward, signa continue posteriorly into posterior part of ductus bursae.</p><!--PageBreak--></tp:treatment-sec><tp:treatment-sec sec-type="Distribution"><title>Distribution and biology.</title><p>Known from northwestern Argentina (<xref ref-type="fig" rid="F14">Fig. 49</xref>). Nothing is known about the biology.</p></tp:treatment-sec><tp:treatment-sec sec-type="Remarks"><title>Remarks.</title><p><italic><tp:taxon-name>Paectes medialba</tp:taxon-name></italic> is another species that was confused as <italic><tp:taxon-name>Paectes obrotunda</tp:taxon-name></italic> in the USNM collection. It is being described to resolve confusion in this group.</p></tp:treatment-sec><tp:treatment-sec><!--Section generated to contain objects referenced in tp:taxon-treatment.--><fig id="F3" position="float" orientation="portrait"><label>Figures 17–24.</label><caption><p><italic><tp:taxon-name>Paectes</tp:taxon-name></italic> adults. <bold>17</bold> <italic><tp:taxon-name>Paectes asper</tp:taxon-name></italic> ♀, Grand Savane, Dominica, 14 June 1964, O. S. Flint, Jr. <bold>18</bold> <italic><tp:taxon-name>Paectes asper</tp:taxon-name></italic> ♀, 1 mi N Mahaut, Dominica, 12 June 1964, O. S. Flint, Jr. <bold>19</bold> <italic><tp:taxon-name>Paectes asper</tp:taxon-name></italic> ♀, Haiti <bold>20</bold> <italic><tp:taxon-name>Paectes medialba</tp:taxon-name></italic> ♂, Holotype, Tucuman, Argentina, R. Schreiter <bold>21</bold> <italic><tp:taxon-name>Paectes medialba</tp:taxon-name></italic> ♀, Tucuman, Argentina, Mar. 1905, E. Dinelli <bold>22</bold> <italic><tp:taxon-name>Paectes sinuosa</tp:taxon-name></italic> ♂, Salta, Argentina, Feb. [19]05, J. Steinbach <bold>23</bold> <italic><tp:taxon-name>Paectes sinuosa</tp:taxon-name></italic> ♂, Suncho Corral, Santiago del Estero, Argentina, J. Steinbach <bold>24</bold> <italic><tp:taxon-name>Paectes sinuosa</tp:taxon-name></italic> ♀, Sara, Santa Cruz, Bolivia, 450 m, Jan., J. Steinbach.</p></caption><graphic xmlns:xlink="http://www.w3.org/1999/xlink" xlink:href="ZooKeys-264-125-g003.jpg" position="float" orientation="portrait" xlink:type="simple"/></fig><fig id="F7" position="float" orientation="portrait"><label>Figures 33–34.</label><caption><p><italic><tp:taxon-name>Paectes</tp:taxon-name></italic> male genitalia. <bold>33</bold> <italic><tp:taxon-name>Paectes asper</tp:taxon-name></italic> <bold>34</bold> <italic><tp:taxon-name>Paectes medialba</tp:taxon-name></italic>.</p></caption><graphic xmlns:xlink="http://www.w3.org/1999/xlink" xlink:href="ZooKeys-264-125-g007.jpg" position="float" orientation="portrait" xlink:type="simple"/></fig><fig id="F11" position="float" orientation="portrait"><label>Figures 41–42.</label><caption><p><italic><tp:taxon-name>Paectes</tp:taxon-name></italic> female genitalia. <bold>41</bold> <italic><tp:taxon-name>Paectes medialba</tp:taxon-name></italic> <bold>42</bold> <italic><tp:taxon-name>Paectes sinuosa</tp:taxon-name></italic>.</p></caption><graphic xmlns:xlink="http://www.w3.org/1999/xlink" xlink:href="ZooKeys-264-125-g011.jpg" position="float" orientation="portrait" xlink:type="simple"/></fig><fig id="F14" position="float" orientation="portrait"><label>Figures 48–52.</label><caption><p>Distribution of collected specimens. <bold>48 </bold><italic><tp:taxon-name>Paectes arcigera</tp:taxon-name></italic> <bold>49</bold> <italic><tp:taxon-name>Paectes longiformis</tp:taxon-name></italic> (square); <italic><tp:taxon-name>Paectes similis</tp:taxon-name></italic> (asterisk); <italic><tp:taxon-name>Paectes medialba</tp:taxon-name></italic> (triangle); <italic><tp:taxon-name>Paectes tumida</tp:taxon-name></italic> (circle) <bold>50</bold> <italic><tp:taxon-name>Paectes nana</tp:taxon-name></italic> <bold>51</bold> <italic><tp:taxon-name>Paectes asper</tp:taxon-name></italic> <bold>52</bold> <italic><tp:taxon-name>Paectes sinuosa</tp:taxon-name></italic>.</p></caption><graphic xmlns:xlink="http://www.w3.org/1999/xlink" xlink:href="ZooKeys-264-125-g014.jpg" position="float" orientation="portrait" xlink:type="simple"/></fig><fig id="F9" position="float" orientation="portrait"><label>Figures 37–38.</label><caption><p><italic><tp:taxon-name>Paectes</tp:taxon-name></italic> female genitalia; <bold>8st</bold> eighth sternite <bold>ab</bold> appendix bursae <bold>ob</bold> ostium bursae <bold>cb</bold> corpus bursae <bold>37</bold> <italic><tp:taxon-name>Paectes arcigera</tp:taxon-name></italic> <bold>38</bold> <italic><tp:taxon-name>Paectes longiformis</tp:taxon-name></italic>.</p></caption><graphic xmlns:xlink="http://www.w3.org/1999/xlink" xlink:href="ZooKeys-264-125-g009.jpg" position="float" orientation="portrait" xlink:type="simple"/></fig></tp:treatment-sec></tp:taxon-treatment>
