# Supplementary material for: A review of the Paectes arcigera species complex (Guenée) (Lepidoptera, Euteliidae)
Source: Zookeys. 2013 Feb 6;(264):125–63. doi: 10.3897/zookeys.264.3274 (PMC3668378; doi:10.3897/zookeys.264.3274)
Supplement: XML Treatment for Paectes sinuosa [file zookeys.264.3274-treatment7.xml]

<!DOCTYPE tp:taxon-treatment
  PUBLIC "-//TaxonX//DTD Taxonomic Treatment Publishing DTD v0 20100105//EN" "tax-treatment-NSO.dtd">
<tp:taxon-treatment xmlns:tp="http://www.plazi.org/taxpub"><tp:treatment-meta><mixed-citation publication-type="journal"><person-group><name><surname>Pogue</surname><given-names>Michael G.</given-names></name></person-group><article-title>A review of the 
                    <italic>Paectes arcigera</italic> species complex (Guenée) (Lepidoptera, Euteliidae)
                </article-title><source>Zookeys</source><day>6</day><month>2</month><year>2013</year><volume>2013</volume><issue>264</issue><fpage>125</fpage><lpage>163</lpage><pub-id pub-id-type="doi">10.3897/zookeys.264.3274</pub-id></mixed-citation></tp:treatment-meta><tp:nomenclature><tp:taxon-name>
                        <tp:taxon-name-part taxon-name-part-type="genus">Paectes</tp:taxon-name-part>
                        <tp:taxon-name-part taxon-name-part-type="species">sinuosa</tp:taxon-name-part>
                    <object-id xmlns:xlink="http://www.w3.org/1999/xlink" xlink:type="simple">urn:lsid:zoobank.org:act:EEAB4B58-5284-418D-B865-D01A8A1CD124</object-id>
								<object-id xmlns:xlink="http://www.w3.org/1999/xlink" xlink:type="simple">http://species-id.net/wiki/Paectes_sinuosa</object-id>
								</tp:taxon-name><tp:taxon-authority>Pogue</tp:taxon-authority><tp:taxon-status xmlns:xlink="http://www.w3.org/1999/xlink" xlink:type="simple">sp. n.</tp:taxon-status><xref ref-type="fig" rid="F3">Figs 22</xref><xref ref-type="fig" rid="F4">–25</xref><xref ref-type="fig" rid="F8">35</xref><xref ref-type="fig" rid="F11">42</xref><xref ref-type="fig" rid="F14">52</xref></tp:nomenclature><tp:treatment-sec sec-type="Type material"><title>Type material.</title><p><bold>Holotype</bold> male – <bold>ARGENTINA:</bold> BUENOS AIRES: Los Vasquez, Dognin Collection, genitalia slide male, USNM 135916 [green label]; HOLOTYPE / <italic><tp:taxon-name>Paectes sinuosa</tp:taxon-name></italic> Pogue” [red label]. USNM. Paratypes – (22 males, 19 females) <bold>ARGENTINA:</bold> COLON: Sierras de Cordoba, La Granja, (1 female), A. Garcia [BMNH]. LA RIOJA: La Rioja, (1 male), genitalia slide MGP 1353, Jan.–Feb. (1 female), [no date] (1 male) F. Giacomelli [BMNH]. SALTA: Salta, Feb. 1905 (1 male), genitalia slide MGP 1312, J. Steinbach [BMNH]. SANTIAGO DEL ESTERO: Santiago del Estero, (1 female), J. Steinbach [BMNH]. TUCUMAN: Tucuman, (2 males, 1 female), genitalia slides male, MGP 1311, MGP 1350, Schreiter, 450 m, Mar. 1902 (1 female), genitalia slide MGP 1353 [BMNH]. <bold>BOLIVIA:</bold> SANTA CRUZ: Ichilo, Buenavista, 750 m, Aug.-Apr. 1906-1907 (1 female), Steinbach [BMNH]; Sara, 450 m, Jan. (1 female), genitalia slide MGP 1349, Nov. (1 male, 1 female), J. Steinbach [BMNH]. <bold>BRAZIL:</bold> AMAZONAS: Humaitá, July-Sep. 1906 (1 female), W. Hoffmanns [BMNH]. BAHIA: S. Antonio de Barra, (10 males, 1 female), [BMNH]. GOIAS: Chapada dos Veadeiros, 18–24 km N of Alto Paraiso, 1400–1500 m, 2–5 Oct. 1985 (1 male), S.E. Miller, genitalia slide USNM 135970, USNM. MINAS GERAIS: Tijuco, Dec. (1 male) [BMNH]. PARANÁ: Curitiba, 23 Apr. 1988 (1 male), L. Crestana, Genitalia slide Vial #79, MGCL; Entre Rios, (1 female) [BMNH]. PERNAMBUCCO: Serra de Communaty, Dec. 1893 (1 female), E. Gounene [BMNH]. RIO DE JANIERO: Petropolis, 1888 (1 female), Germain [BMNH]. SÃO PAULO: Alambari, 3 Sep. 1988 (1 female), 8 Dec. 1988 (1 male), 16 Dec. 1988 (1 male), L. Crestana, Genitalia slide f Vial #86, genitalia slides male MGP 1279, MGP 1288, MGCL; Porto Feliz, 1 June 1988 (1 female), L. Crestana, genitalia slide MGP 1289, MGCL. <bold>PARAGUAY:</bold> BOQUERON [NUEVA ASUNCION]: Nueva Asuncion, 313 m, 23–25 Mar. 1986 (1 female), M. Pogue and M. Solis, genitalia slide USNM 136014. GUAIRA: Villarrica, Dec. 1922 (1 female), J. Schade [BMNH]. PARAGUARI: Sapucaí, 24 June 1902 (1 male, 1 female), genitalia slide male MGP 1310, W. Foster [BMNH]. PRESIDENTE HAYES: Primavera, 14 Apr. 1960 (1 female), E.J. Phillips [BMNH].</p></tp:treatment-sec><tp:treatment-sec sec-type="Etymology"><title>Etymology.</title><p>The species name is derived from the Latin <italic>sinuo</italic> (bend), referring to the sinuate free saccular extension of the male genitalia.</p></tp:treatment-sec><tp:treatment-sec sec-type="Diagnosis"><title>Diagnosis.</title><p>The forewing is longer in <italic><tp:taxon-name>Paectes sinuosa</tp:taxon-name></italic> than in <italic><tp:taxon-name>Paectes medialba</tp:taxon-name></italic>. The postmedial line is double in <italic><tp:taxon-name>Paectes sinuosa</tp:taxon-name></italic> (<xref ref-type="fig" rid="F3">Figs 22</xref><xref ref-type="fig" rid="F4">–25</xref>) and single in <italic><tp:taxon-name>Paectes medialba</tp:taxon-name></italic> (<xref ref-type="fig" rid="F3">Figs 20–21</xref>). In <!--PageBreak-->the male genitalia the dorsal margin of the costa is slightly concave in <italic><tp:taxon-name>Paectes sinuosa</tp:taxon-name></italic> (<xref ref-type="fig" rid="F8">Fig. 35</xref>) but greatly convex in <italic><tp:taxon-name>Paectes medialba</tp:taxon-name></italic> (<xref ref-type="fig" rid="F7">Fig. 34</xref>). The free saccular extension is sinuate in <italic><tp:taxon-name>Paectes sinuosa</tp:taxon-name></italic> (<xref ref-type="fig" rid="F8">Fig. 35</xref>) but straight in <italic><tp:taxon-name>Paectes medialba</tp:taxon-name></italic> (<xref ref-type="fig" rid="F7">Fig. 34</xref>). At the base of the vesica there are two wide cornuti in <italic><tp:taxon-name>Paectes sinuosa</tp:taxon-name></italic> (<xref ref-type="fig" rid="F8">Fig. 35</xref>) but only one in <italic><tp:taxon-name>Paectes medialba</tp:taxon-name></italic> (<xref ref-type="fig" rid="F7">Fig. 34</xref>).</p></tp:treatment-sec><tp:treatment-sec sec-type="Description"><title>Description.</title><p><bold>Adult. Male.</bold> <italic>Head</italic> – antenna broadly bipectinate to just beyond half length then filiform; eyes large, globular; vertex with broad scales, dark brown anteriorly, light brown posteriorly; frons with broad scales projecting slightly beyond anterior eye margin, mostly light brown with a posterior band of dark brown scales; labial palp porrect with mixture of light-brown and brown scales tipped with white, internal surface white. <italic>Thorax</italic> – prothorax light brown, anterior margin with thin black line; few scales forming a faint medial line; posterior margin with some dark-brown scales; patagium with dark-brown scales tipped with white, mixed with a few white scales, scales broad mixed with hairlike scales; protibia dark-brown scales tipped with white, mixed with white scales, apical band white, obscure, tarsi dark brown with distinct white apical bands; midtibia concolorous with protibia, but with more white scales giving a slightly lighter overall color, white apical band more distinct than in protibia, tarsi dark brown with white apical bands; hind tibia mostly white with a few dark-brown scales, tarsi white; underside with white hairlike scales; forewing length 10.5 mm; costal area dark gray with a few white scales forming short dashes along costa, especially from postmedial band to just below apex; distinct ovate cream-colored basal spot; thin black antemedial line from posterior margin forming <!--PageBreak-->ventral border to basal spot; medial area of wing white and light brown; medial line obscure, dark brown, from posterior margin to anal vein where it becomes arrowshaped then continues vertically to Cu vein; reniform spot obscure, a pair of tiny dots, ventral dot just above M vein in discal cell dark brown and larger than dorsal dot, which consists of only a few ferruginous scales; postmedial line black, double from posterior margin to vein M1; black dash between veins R5 and M1 extending <!--PageBreak-->to outer margin; white apical spot; subterminal area a mixture of light- brown, gray, white, and ferruginous scales, lighter than costa and darker than medial area; terminal line a series of gray, recurved lines between veins; fringe brown, gray patches opposite <!--PageBreak-->vein apices; hind wing white, marginal shading dark gray, veins highlighted dark gray, anal fold with a white and dark gray striped pattern. <italic>Abdomen</italic> – dorsum mixture of pale gray, black, and ferruginous, with small patches of black scales at caudal apex of segments 2–3; ventrum white with a faint black medial line and partial lateral lines; male eighth segment membranous with a pair of short, sternal, sclerotized bars and a pair of longer, wider, dorsal sclerotized bars; a pair of lateral, coremata bearing numerous, fine, elongate setae. <italic>Genitalia</italic> (<xref ref-type="fig" rid="F8">Fig. 35</xref>) – Uncus triangulate, apex recurved and pointed, approximately same length as subscaphium; subscaphium triangulate, decurved, apex pointed; valve membranous, rectangulate, slightly produced distally, apex round, covered with wide, elongate setae; costa short, recurved, apex produced, round, sparsely covered with elongate, hairlike setae; sacculus well developed, proximal 2/3 fused with valve, distal 1/3 free, sinuate, spiculate, longer than valve, apex round; saccus with broad arms; aedeagus straight; vesica emerges at a right angle ventrally from aedeagus; bulbous with a short, distal diverticulum and two elongate leaflike cornuti at base, longest laterally, shortest ventrally; rectangular, grooved sclerotized plate lateral to distal diverticulum, short slightly curved cornutus on grooved plate. <bold>Female.</bold> As in male except:antenna filiform; forewing length 9.5 mm; antemedial line from costa to R vein dark gray, angulate toward apex then angulate toward base with a pointed apex, black from R vein to anal vein, curved with a straight line extending to posterior margin; medial area less contrasted than male with white-tipped gray scales; postmedial line black, well developed from posterior margin to CuA2 vein then faint to M2 becoming more developed from M2 to R5; thin black line along R5 to outer margin; apical spot white. <italic>Genitalia</italic> (<xref ref-type="fig" rid="F11">Fig. 42</xref>) – Papillae anales ovate, soft, fleshy, covered with numerous setae; venter of eighth segment covered with minute spicules; anterior apophyses fused with eighth sternite; posterior apophyses present, ventrolateral corners produced into triangular projections; ostium bursae a small dimple or absent; base of ductus bursae rectangular fused to eighth sternite, ductus bursae elongate, striate, approximately same width throughout, small ventrally produced pocket just below fused base; appendix bursae emerges dorsally from approximately middle of ductus bursae, ovate; corpus bursae ovate, covered internally with numerous thornlike signa.</p><fig id="F4" position="float" orientation="portrait"><label>Figures 25–28.</label><caption><p><italic><tp:taxon-name>Paectes</tp:taxon-name></italic> adults. <bold>25</bold> <italic><tp:taxon-name>Paectes sinuosa</tp:taxon-name></italic> ♀, Buenavista, Santa Cruz, 750 m, Bolivia, Aug.-Apr. 1906–1907, Steinbach <bold>26</bold> <italic><tp:taxon-name>Paectes tumida</tp:taxon-name></italic> ♂, Holotype, Geldersland, Suriname <bold>27</bold> <italic><tp:taxon-name>Paectes tumida</tp:taxon-name></italic> ♂, St. Jean du Maroni, French Guiana, Le Moult <bold>28</bold> <italic><tp:taxon-name>Paectes tumida</tp:taxon-name></italic> ♀, Bartica, British Guiana [Guyana], June 1901.</p></caption><graphic xmlns:xlink="http://www.w3.org/1999/xlink" xlink:href="ZooKeys-264-125-g004.jpg" position="float" orientation="portrait" xlink:type="simple"/></fig></tp:treatment-sec><tp:treatment-sec sec-type="Distribution"><title>Distribution and biology.</title><p>Known from the states of Goias and São Paulo, Brazil, the Chaco of northwestern Paraguay, and in the state of Tucuman, Argentina (<xref ref-type="fig" rid="F14">Fig. 52</xref>).</p><p>Specimens from the São Paulo, Alambari, Brazil, were reared from Brazilian Peppertree (<italic><tp:taxon-name>Schinus terebinthifolius</tp:taxon-name></italic>). A specimen from Porto Feliz, São Paulo, Brazil, was reared from <italic><tp:taxon-name>Lithraea molleoides</tp:taxon-name></italic> (Vell.) Engl., Anacardiaceae.</p></tp:treatment-sec><tp:treatment-sec sec-type="Remarks"><title>Remarks.</title><p><italic><tp:taxon-name>Paectes sinuosa</tp:taxon-name></italic> is described to differentiate the several species previously identified as <italic><tp:taxon-name>Paectes obrotunda</tp:taxon-name></italic> in the USNM collection.</p><p><italic><tp:taxon-name>Paectes sinuosa</tp:taxon-name></italic> has two forms similar to those in <italic><tp:taxon-name>Paectes nana</tp:taxon-name></italic>. One form has bold markings of the antemedial and postmedial lines; the other form has faint antemedial and postmedial lines and an overall gray forewing. The male genitalia are identical in these two forms.</p><!--PageBreak--></tp:treatment-sec><tp:treatment-sec><!--Section generated to contain objects referenced in tp:taxon-treatment.--><fig id="F3" position="float" orientation="portrait"><label>Figures 17–24.</label><caption><p><italic><tp:taxon-name>Paectes</tp:taxon-name></italic> adults. <bold>17</bold> <italic><tp:taxon-name>Paectes asper</tp:taxon-name></italic> ♀, Grand Savane, Dominica, 14 June 1964, O. S. Flint, Jr. <bold>18</bold> <italic><tp:taxon-name>Paectes asper</tp:taxon-name></italic> ♀, 1 mi N Mahaut, Dominica, 12 June 1964, O. S. Flint, Jr. <bold>19</bold> <italic><tp:taxon-name>Paectes asper</tp:taxon-name></italic> ♀, Haiti <bold>20</bold> <italic><tp:taxon-name>Paectes medialba</tp:taxon-name></italic> ♂, Holotype, Tucuman, Argentina, R. Schreiter <bold>21</bold> <italic><tp:taxon-name>Paectes medialba</tp:taxon-name></italic> ♀, Tucuman, Argentina, Mar. 1905, E. Dinelli <bold>22</bold> <italic><tp:taxon-name>Paectes sinuosa</tp:taxon-name></italic> ♂, Salta, Argentina, Feb. [19]05, J. Steinbach <bold>23</bold> <italic><tp:taxon-name>Paectes sinuosa</tp:taxon-name></italic> ♂, Suncho Corral, Santiago del Estero, Argentina, J. Steinbach <bold>24</bold> <italic><tp:taxon-name>Paectes sinuosa</tp:taxon-name></italic> ♀, Sara, Santa Cruz, Bolivia, 450 m, Jan., J. Steinbach.</p></caption><graphic xmlns:xlink="http://www.w3.org/1999/xlink" xlink:href="ZooKeys-264-125-g003.jpg" position="float" orientation="portrait" xlink:type="simple"/></fig><fig id="F8" position="float" orientation="portrait"><label>Figures 35–36.</label><caption><p><italic><tp:taxon-name>Paectes</tp:taxon-name></italic> male genitalia. <bold>35</bold> <italic><tp:taxon-name>Paectes sinuosa</tp:taxon-name></italic> <bold>36</bold> <italic><tp:taxon-name>Paectes tumida</tp:taxon-name></italic>.</p></caption><graphic xmlns:xlink="http://www.w3.org/1999/xlink" xlink:href="ZooKeys-264-125-g008.jpg" position="float" orientation="portrait" xlink:type="simple"/></fig><fig id="F11" position="float" orientation="portrait"><label>Figures 41–42.</label><caption><p><italic><tp:taxon-name>Paectes</tp:taxon-name></italic> female genitalia. <bold>41</bold> <italic><tp:taxon-name>Paectes medialba</tp:taxon-name></italic> <bold>42</bold> <italic><tp:taxon-name>Paectes sinuosa</tp:taxon-name></italic>.</p></caption><graphic xmlns:xlink="http://www.w3.org/1999/xlink" xlink:href="ZooKeys-264-125-g011.jpg" position="float" orientation="portrait" xlink:type="simple"/></fig><fig id="F14" position="float" orientation="portrait"><label>Figures 48–52.</label><caption><p>Distribution of collected specimens. <bold>48 </bold><italic><tp:taxon-name>Paectes arcigera</tp:taxon-name></italic> <bold>49</bold> <italic><tp:taxon-name>Paectes longiformis</tp:taxon-name></italic> (square); <italic><tp:taxon-name>Paectes similis</tp:taxon-name></italic> (asterisk); <italic><tp:taxon-name>Paectes medialba</tp:taxon-name></italic> (triangle); <italic><tp:taxon-name>Paectes tumida</tp:taxon-name></italic> (circle) <bold>50</bold> <italic><tp:taxon-name>Paectes nana</tp:taxon-name></italic> <bold>51</bold> <italic><tp:taxon-name>Paectes asper</tp:taxon-name></italic> <bold>52</bold> <italic><tp:taxon-name>Paectes sinuosa</tp:taxon-name></italic>.</p></caption><graphic xmlns:xlink="http://www.w3.org/1999/xlink" xlink:href="ZooKeys-264-125-g014.jpg" position="float" orientation="portrait" xlink:type="simple"/></fig><fig id="F7" position="float" orientation="portrait"><label>Figures 33–34.</label><caption><p><italic><tp:taxon-name>Paectes</tp:taxon-name></italic> male genitalia. <bold>33</bold> <italic><tp:taxon-name>Paectes asper</tp:taxon-name></italic> <bold>34</bold> <italic><tp:taxon-name>Paectes medialba</tp:taxon-name></italic>.</p></caption><graphic xmlns:xlink="http://www.w3.org/1999/xlink" xlink:href="ZooKeys-264-125-g007.jpg" position="float" orientation="portrait" xlink:type="simple"/></fig></tp:treatment-sec></tp:taxon-treatment>
