# Supplementary material for: A review of the Paectes arcigera species complex (Guenée) (Lepidoptera, Euteliidae)
Source: Zookeys. 2013 Feb 6;(264):125–63. doi: 10.3897/zookeys.264.3274 (PMC3668378; doi:10.3897/zookeys.264.3274)
Supplement: XML Treatment for Paectes tumida [file zookeys.264.3274-treatment8.xml]

<!DOCTYPE tp:taxon-treatment
  PUBLIC "-//TaxonX//DTD Taxonomic Treatment Publishing DTD v0 20100105//EN" "tax-treatment-NSO.dtd">
<tp:taxon-treatment xmlns:tp="http://www.plazi.org/taxpub"><tp:treatment-meta><mixed-citation publication-type="journal"><person-group><name><surname>Pogue</surname><given-names>Michael G.</given-names></name></person-group><article-title>A review of the 
                    <italic>Paectes arcigera</italic> species complex (Guenée) (Lepidoptera, Euteliidae)
                </article-title><source>Zookeys</source><day>6</day><month>2</month><year>2013</year><volume>2013</volume><issue>264</issue><fpage>125</fpage><lpage>163</lpage><pub-id pub-id-type="doi">10.3897/zookeys.264.3274</pub-id></mixed-citation></tp:treatment-meta><tp:nomenclature><tp:taxon-name>
                        <tp:taxon-name-part taxon-name-part-type="genus">Paectes</tp:taxon-name-part>
                        <tp:taxon-name-part taxon-name-part-type="species">tumida</tp:taxon-name-part>
                    <object-id xmlns:xlink="http://www.w3.org/1999/xlink" xlink:type="simple">urn:lsid:zoobank.org:act:6CF23F77-1A5E-46D6-A659-773A337E63B2</object-id>
								<object-id xmlns:xlink="http://www.w3.org/1999/xlink" xlink:type="simple">http://species-id.net/wiki/Paectes_tumida</object-id>
								</tp:taxon-name><tp:taxon-authority>Pogue</tp:taxon-authority><tp:taxon-status xmlns:xlink="http://www.w3.org/1999/xlink" xlink:type="simple">sp. n.</tp:taxon-status><xref ref-type="fig" rid="F4">Figs 26–28</xref><xref ref-type="fig" rid="F8">36</xref><xref ref-type="fig" rid="F12">43</xref><xref ref-type="fig" rid="F14">49</xref></tp:nomenclature><tp:treatment-sec sec-type="Type material"><title>Type material.</title><p><bold>Holotype</bold> male – <bold>SURINAME:</bold> Geldersland, Collection Wm. Schaus, USNM ENT 00148679, genitalia slide male, USNM 135917 [green label]; HOLOTYPE / <italic><tp:taxon-name>Paectes tumida</tp:taxon-name></italic> Pogue” [red label]. Paratypes – (6 males, 4 females) <bold>COLOMBIA:</bold> META: Villavicencio, 400 m, (2 males), genitalia slides MGP 1299, MGP 1344, Fassl [BMNH]. <bold>FRENCH GUIANA:</bold> Nouveau Chantier, May (1 male), genitalia slide MGP 1308, Le Moult [BMNH]; St. Jean du Maroni, (1 male), genitalia MGP 1346, Le Moult [BMNH]. <bold>GUYANA:</bold> CUYUNI-MAZARUNI: Bartica, June 1901 (3 females), genitalia slide MGP 1307 [BMNH]; POTARO-SIPARUNI: Potaro River, 9-13 July 1912 (1male), genitalia slide MGP 1306, P. Rendall [BMNH]; Tumatumari, Dec. 1907 (1 female) [BMNH]. <bold>SURINAME:</bold> PARAMARIBO: Paramaribo, (1 male), Genitalia MGP 1347 [BMNH].</p></tp:treatment-sec><tp:treatment-sec sec-type="Etymology"><title>Etymology.</title><p>The species name is derived from the Latin <italic>tumeo</italic> (swell), referring to the swollen base of the free saccular extension in the male genitalia.</p></tp:treatment-sec><tp:treatment-sec sec-type="Diagnosis"><title>Diagnosis.</title><p>Forewing with a white medial area in <italic><tp:taxon-name>Paectes tumida</tp:taxon-name></italic>; in <italic><tp:taxon-name>Paectes similis</tp:taxon-name></italic> it consists of white-tipped gray scales, so the area is less contrasting than in <italic><tp:taxon-name>Paectes tumida</tp:taxon-name></italic>; in <italic><tp:taxon-name>Paectes obrotunda</tp:taxon-name></italic> medial area is mixed with gray, ferruginous, and a few cream-colored scales and also is less contrasting than in <italic><tp:taxon-name>Paectes tumida</tp:taxon-name></italic>. The postmedial line is faint and black in <italic><tp:taxon-name>Paectes tumida</tp:taxon-name></italic>; in <italic><tp:taxon-name>Paectes similis</tp:taxon-name></italic> it is black and well developed with a faint double line at the posterior margin; in <italic><tp:taxon-name>Paectes obrotunda</tp:taxon-name></italic> the postmedial line is ferruginous and double at the posterior margin and black and ferruginous where it curves toward the subapical black dash.</p><p>The male genitalia of <italic><tp:taxon-name>Paectes tumida</tp:taxon-name></italic> have elongate, curved setae on the dorsal surface of the valve, whereas in <italic><tp:taxon-name>Paectes obrotunda</tp:taxon-name></italic> and <italic><tp:taxon-name>Paectes similis</tp:taxon-name></italic> the valve has shorter, hairlike setae. The costal margin is convex in <italic><tp:taxon-name>Paectes tumida</tp:taxon-name></italic>, but straight in <italic><tp:taxon-name>Paectes similis</tp:taxon-name></italic>, and slightly concave in <italic><tp:taxon-name>Paectes obrotunda</tp:taxon-name></italic>. The free saccular extension is elongate and extends above the costa in <italic><tp:taxon-name>Paectes obrotunda</tp:taxon-name></italic>, but is shorter and does not extend above the costa in <italic><tp:taxon-name>Paectes tumida</tp:taxon-name></italic> and <italic><tp:taxon-name>Paectes similis</tp:taxon-name></italic>. In <italic><tp:taxon-name>Paectes tumida</tp:taxon-name></italic>, the base of free saccular extension is swollen and densely covered with spicules, but in <italic><tp:taxon-name>Paectes obrotunda</tp:taxon-name></italic> and <italic><tp:taxon-name>Paectes similis</tp:taxon-name></italic> the base is not swollen and without spicules.</p></tp:treatment-sec><tp:treatment-sec sec-type="Description"><title>Description.</title><p><bold>Male.</bold> <italic>Head</italic> – antenna broadly bipectinate to 1/2 length then filiform; eyes large, globular; vertex with broad scales, mixture of white, brown, and black scales; frons with broad scales, projecting slightly beyond anterior eye margin, white and brown scales; labial palp porrect, mixture of brown, white, and pale ferruginous scales, internal surface white. <italic>Thorax</italic> – prothorax mixture of pale-gray, gray, and brown scales, medial band dark brown; patagium of brown, pale-ferruginous, and white broad scales, mixed with hairlike scales; protibia white mixed with black, apical band white, obscure, tarsi black with distinct white apical bands; middle and hind legs missing in holotype; forewing length 10.9 mm; costal area brown; basal area mixture of white, pale-ferruginous, and brown scales, not a well-defined ovate spot; antemedial line consists of a few black scales between posterior margin and anal vein then extending along <!--PageBreak-->anal vein a short distance before slightly curving upward; central area of wing from basal area to postmedial line mostly white mixed with brown scales and contrasted with subterminal and terminal areas, thin curved brown line from posterior margin to anal vein and contiguous with thin line from anal vein to CuA2 vein; reniform spot obscure, a pair of small, round brown spots; postmedial line brown and pale ferruginous, <!--PageBreak-->double line from posterior margin to vein CuA2, single curved line between M2 and M1; black dash between veins R5 and M1 that extends to outer margin; apical spot white; subterminal area brown mixed with pale ferruginous and white scales; terminal line a series of black, shallow scalloped lines between veins; fringe brown; hind wing marginal shading dark gray, veins heavily highlighted dark gray, areas between veins <!--PageBreak-->white; anal fold white with dark-gray striped pattern; fringe white. <italic>Abdomen</italic> –male eighth segment membranous with a pair of short, sternal, sclerotized bars and a pair of longer, wider, dorsal sclerotized bars; a pair of lateral, coremata bearing numerous, fine, elongate setae. <italic>Genitalia</italic> (<xref ref-type="fig" rid="F8">Fig. 36</xref>) – Uncus triangulate, apex recurved and pointed, 1.3 × length of subscaphium; subscaphium, triangulate, decurved, apex pointed; valve membranous, short, truncate, covered with many elongate, curved setae; costa of valve extends above membranous part of valve, margin straight, apex broadly rounded, tuft of elongate setae near distal tip of apex; sacculus well developed, proximal half fused with valve, distal half free, sinuate, produced distally, apex round, covered with minute spicules; saccus triangulate; aedeagus straight, dorsum in distal third covered <!--PageBreak-->with minute spicules; base of vesica a short tube with two flat, elongate cornuti with pointed apices directed posteriorly, emerging from tubelike base, vesica ovate, apex of vesica with an irregular sclerotized area bearing a short, thumblike cornutus. <bold>Female.</bold> As in male except:antenna filiform; forewing length 11.5 mm; antemedial line dark brownish gray, faint, angulate from R vein to Cu vein then curved becoming a prominent black partial curve just dorsal to anal vein then straight to posterior margin; medial area less white than male; medial line dark brownish gray, series of variously sized, coalesced excurved lines from R vein to posterior margin; postmedial line dark brownish gray, double, slightly sinuate and fades medially. <italic>Genitalia</italic> (<xref ref-type="fig" rid="F12">Fig. 43</xref>) – Papillae <!--PageBreak-->anales crescent shaped, soft, fleshy, covered with numerous setae; anterior apophyses fused with eighth sternite; posterior apophyses present; venter of eighth segment spiculate in distal half, sharply pointed projections laterally, small crescent-shaped, spiculate medial line; ostium bursae ovate with medial, curved, sclerotized bar; ductus bursae striate; appendix bursae juncture approximately midway between ostium bursae and corpus bursae, striate, curved; corpus bursae somewhat triangulate, covered internally with numerous thornlike signa pointing inward.</p></tp:treatment-sec><tp:treatment-sec sec-type="Distribution"><title>Distribution.</title><p>Specimens have been collected from Villavicencio, Colombia, and from Guyana, Suriname, and French Guiana (<xref ref-type="fig" rid="F14">Fig. 49</xref>).</p></tp:treatment-sec><tp:treatment-sec sec-type="Remarks"><title>Remarks.</title><p><italic><tp:taxon-name>Paectes tumida</tp:taxon-name></italic> is described to differentiate the several species previously identified as <italic><tp:taxon-name>Paectes obrotunda</tp:taxon-name></italic> in the USNM collection.</p><!--PageBreak--></tp:treatment-sec><tp:treatment-sec><!--Section generated to contain objects referenced in tp:taxon-treatment.--><fig id="F4" position="float" orientation="portrait"><label>Figures 25–28.</label><caption><p><italic><tp:taxon-name>Paectes</tp:taxon-name></italic> adults. <bold>25</bold> <italic><tp:taxon-name>Paectes sinuosa</tp:taxon-name></italic> ♀, Buenavista, Santa Cruz, 750 m, Bolivia, Aug.-Apr. 1906–1907, Steinbach <bold>26</bold> <italic><tp:taxon-name>Paectes tumida</tp:taxon-name></italic> ♂, Holotype, Geldersland, Suriname <bold>27</bold> <italic><tp:taxon-name>Paectes tumida</tp:taxon-name></italic> ♂, St. Jean du Maroni, French Guiana, Le Moult <bold>28</bold> <italic><tp:taxon-name>Paectes tumida</tp:taxon-name></italic> ♀, Bartica, British Guiana [Guyana], June 1901.</p></caption><graphic xmlns:xlink="http://www.w3.org/1999/xlink" xlink:href="ZooKeys-264-125-g004.jpg" position="float" orientation="portrait" xlink:type="simple"/></fig><fig id="F8" position="float" orientation="portrait"><label>Figures 35–36.</label><caption><p><italic><tp:taxon-name>Paectes</tp:taxon-name></italic> male genitalia. <bold>35</bold> <italic><tp:taxon-name>Paectes sinuosa</tp:taxon-name></italic> <bold>36</bold> <italic><tp:taxon-name>Paectes tumida</tp:taxon-name></italic>.</p></caption><graphic xmlns:xlink="http://www.w3.org/1999/xlink" xlink:href="ZooKeys-264-125-g008.jpg" position="float" orientation="portrait" xlink:type="simple"/></fig><fig id="F12" position="float" orientation="portrait"><label>Figure 43.</label><caption><p><italic><tp:taxon-name>Paectes tumida</tp:taxon-name></italic> female genitalia.</p></caption><graphic xmlns:xlink="http://www.w3.org/1999/xlink" xlink:href="ZooKeys-264-125-g012.jpg" position="float" orientation="portrait" xlink:type="simple"/></fig><fig id="F14" position="float" orientation="portrait"><label>Figures 48–52.</label><caption><p>Distribution of collected specimens. <bold>48 </bold><italic><tp:taxon-name>Paectes arcigera</tp:taxon-name></italic> <bold>49</bold> <italic><tp:taxon-name>Paectes longiformis</tp:taxon-name></italic> (square); <italic><tp:taxon-name>Paectes similis</tp:taxon-name></italic> (asterisk); <italic><tp:taxon-name>Paectes medialba</tp:taxon-name></italic> (triangle); <italic><tp:taxon-name>Paectes tumida</tp:taxon-name></italic> (circle) <bold>50</bold> <italic><tp:taxon-name>Paectes nana</tp:taxon-name></italic> <bold>51</bold> <italic><tp:taxon-name>Paectes asper</tp:taxon-name></italic> <bold>52</bold> <italic><tp:taxon-name>Paectes sinuosa</tp:taxon-name></italic>.</p></caption><graphic xmlns:xlink="http://www.w3.org/1999/xlink" xlink:href="ZooKeys-264-125-g014.jpg" position="float" orientation="portrait" xlink:type="simple"/></fig></tp:treatment-sec></tp:taxon-treatment>
