# Supplementary material for: A review of the Paectes arcigera species complex (Guenée) (Lepidoptera, Euteliidae)
Source: Zookeys. 2013 Feb 6;(264):125–63. doi: 10.3897/zookeys.264.3274 (PMC3668378; doi:10.3897/zookeys.264.3274)
Supplement: XML Treatment for Paectes obrotunda [file zookeys.264.3274-treatment9.xml]

<!DOCTYPE tp:taxon-treatment
  PUBLIC "-//TaxonX//DTD Taxonomic Treatment Publishing DTD v0 20100105//EN" "tax-treatment-NSO.dtd">
<tp:taxon-treatment xmlns:tp="http://www.plazi.org/taxpub"><tp:treatment-meta><mixed-citation publication-type="journal"><person-group><name><surname>Pogue</surname><given-names>Michael G.</given-names></name></person-group><article-title>A review of the 
                    <italic>Paectes arcigera</italic> species complex (Guenée) (Lepidoptera, Euteliidae)
                </article-title><source>Zookeys</source><day>6</day><month>2</month><year>2013</year><volume>2013</volume><issue>264</issue><fpage>125</fpage><lpage>163</lpage><pub-id pub-id-type="doi">10.3897/zookeys.264.3274</pub-id></mixed-citation></tp:treatment-meta><tp:nomenclature><tp:taxon-name>
                        <tp:taxon-name-part taxon-name-part-type="genus">Paectes</tp:taxon-name-part>
                        <tp:taxon-name-part taxon-name-part-type="species">obrotunda</tp:taxon-name-part>
                    <object-id xmlns:xlink="http://www.w3.org/1999/xlink" xlink:type="simple">http://species-id.net/wiki/Paectes_obrotunda</object-id>
								</tp:taxon-name><tp:taxon-authority>(Guenée, 1852)</tp:taxon-authority><xref ref-type="fig" rid="F13">Figs 44–47</xref><tp:nomenclature-citation-list><tp:nomenclature-citation><tp:taxon-name>Ingura obrotunda</tp:taxon-name><comment> Guenée <italic>in</italic><xref ref-type="bibr" rid="B2">Boisduval and Guenée 1852</xref>: 312.</comment></tp:nomenclature-citation><tp:nomenclature-citation><tp:taxon-name>Paectes obrotunda</tp:taxon-name><comment>; <xref ref-type="bibr" rid="B6">Hampson 1912</xref>: 130, pl. CLXXVII, Fig. 11; <xref ref-type="bibr" rid="B5">Franclemont and Todd 1983</xref>: 131; <xref ref-type="bibr" rid="B13">Poole 1989</xref>: 758; <xref ref-type="bibr" rid="B14">Poole and Gentili 1996</xref>: 762; <xref ref-type="bibr" rid="B9">Lafontaine and Schmidt 2010</xref>: 40.</comment></tp:nomenclature-citation></tp:nomenclature-citation-list></tp:nomenclature><tp:treatment-sec sec-type="Type material"><title>Type material.</title><p>Type locality: “Brazil” Holotype female. BMNH; photographs of adult and genitalia examined (<xref ref-type="fig" rid="F13">Figs 44–47</xref>).</p></tp:treatment-sec><tp:treatment-sec sec-type="Diagnosis"><title>Diagnosis.</title><p>Since <italic><tp:taxon-name>Paectes obrotunda</tp:taxon-name></italic> is only known from the female holotype it can be compared to females of <italic><tp:taxon-name>Paectes longiformis</tp:taxon-name></italic>, <italic><tp:taxon-name>Paectes sinuosa</tp:taxon-name></italic>, and <italic><tp:taxon-name>Paectes medialba</tp:taxon-name></italic>, which are found in Brazil, Argentina, and Paraguay. <italic><tp:taxon-name>Paectes obrotunda</tp:taxon-name></italic> has a distinct antemedial line that extends from the posterior margin to the anal vein then curves around faint basal area toward Cu vein. In <italic><tp:taxon-name>Paectes longiformis</tp:taxon-name></italic> the antemedial vein is faint and not well developed. The forewing subapical, marginal dash is black and distinct in <italic><tp:taxon-name>Paectes obrotunda</tp:taxon-name></italic>, but ferruginous and faint in <italic><tp:taxon-name>Paectes longiformis</tp:taxon-name></italic>. There is a faint area of white scales proximal to the postmedial line in <italic><tp:taxon-name>Paectes obrotunda</tp:taxon-name></italic>, which is absent in <italic><tp:taxon-name>Paectes longiformis. Paectes sinuosa</tp:taxon-name></italic> is distinct from <italic><tp:taxon-name>Paectes obrotunda</tp:taxon-name></italic> in having the antemedial line heavily developed with black scales along the anal vein and suffused with black scales along the posterior margin. The forewing subapical, marginal dash is longer in <italic><tp:taxon-name>Paectes sinuosa</tp:taxon-name></italic> than in <italic><tp:taxon-name>Paectes obrotunda</tp:taxon-name></italic>. In <italic><tp:taxon-name>Paectes medialba</tp:taxon-name></italic> the postmedial line is double from posterior margin to approximately middle of forewing whereas in <italic><tp:taxon-name>Paectes obrotunda</tp:taxon-name></italic> it is single and faint. The forewing subapical, marginal dash is slightly longer and more robust in <italic><tp:taxon-name>Paectes medialba</tp:taxon-name></italic> than in <italic><tp:taxon-name>Paectes obrotunda</tp:taxon-name></italic>. In the female genitalia the eighth sternite is longer than wide with lateral margins produced in <italic><tp:taxon-name>Paectes medialba</tp:taxon-name></italic> but sternite in <italic><tp:taxon-name>Paectes obrotunda</tp:taxon-name></italic> is wider than long and the lateral margins are not produced.</p></tp:treatment-sec><tp:treatment-sec sec-type="Redescription"><title>Redescription.</title><p><bold>Adult.</bold> <bold>Female.</bold> <italic>Head</italic> – antenna filiform; eyes large, globular; labial palp porrect. <italic>Thorax</italic> – prothorax light brown, anterior margin thin black line; forewing length 9.2 mm; a few white scales forming short dashes along costa, especially from postmedial band to just below apex; thin black antemedial line from posterior margin forming ventral border to faint basal spot; medial area of wing with some scattered white scales forming an indistinct area proximal to postmedial line; postmedial line black, faint at posterior margin becoming more distinct prior to subapical, marginal dash; black dash between veins R5 and M1 that extends to outer margin; apical spot white; terminal line a series of black, recurved lines between veins; fringe with white patches giving a checked appearance; hind wing with dark gray marginal band that extends to middle of wing with veins highlighted dark gray. <italic>Genitalia</italic> (<xref ref-type="fig" rid="F13">Fig. 46</xref>) – Papillae anales crescent shaped, soft, fleshy, covered with numerous setae; ninth sternite probably covered with minute spicules; eighth sternite with no distal apical lateral projections, lateral margins straight; ostium bursae somewhat sclerotized, band-<!--PageBreak-->like with lateral apices narrowed; base of ductus bursae narrower than ostium bursae; remainder of genitalia unknown.</p><fig id="F5" position="float" orientation="portrait"><label>Figures 29–30.</label><caption><p><italic><tp:taxon-name>Paectes</tp:taxon-name></italic> male genitalia; <bold>fse</bold> free saccular extension <bold>ss</bold> subscaphium <bold>v</bold> valve <bold>un</bold> uncus <bold>29</bold> <italic><tp:taxon-name>Paectes arcigera</tp:taxon-name></italic>.</p></caption><graphic xmlns:xlink="http://www.w3.org/1999/xlink" xlink:href="ZooKeys-264-125-g005.jpg" position="float" orientation="portrait" xlink:type="simple"/></fig><fig id="F6" position="float" orientation="portrait"><label>Figures 31–32.</label><caption><p><italic><tp:taxon-name>Paectes</tp:taxon-name></italic> male genitalia. <bold>31</bold> <italic><tp:taxon-name>Paectes similis</tp:taxon-name></italic> <bold>32</bold> <italic><tp:taxon-name>Paectes nana</tp:taxon-name></italic>.</p></caption><graphic xmlns:xlink="http://www.w3.org/1999/xlink" xlink:href="ZooKeys-264-125-g006.jpg" position="float" orientation="portrait" xlink:type="simple"/></fig><fig id="F7" position="float" orientation="portrait"><label>Figures 33–34.</label><caption><p><italic><tp:taxon-name>Paectes</tp:taxon-name></italic> male genitalia. <bold>33</bold> <italic><tp:taxon-name>Paectes asper</tp:taxon-name></italic> <bold>34</bold> <italic><tp:taxon-name>Paectes medialba</tp:taxon-name></italic>.</p></caption><graphic xmlns:xlink="http://www.w3.org/1999/xlink" xlink:href="ZooKeys-264-125-g007.jpg" position="float" orientation="portrait" xlink:type="simple"/></fig><fig id="F8" position="float" orientation="portrait"><label>Figures 35–36.</label><caption><p><italic><tp:taxon-name>Paectes</tp:taxon-name></italic> male genitalia. <bold>35</bold> <italic><tp:taxon-name>Paectes sinuosa</tp:taxon-name></italic> <bold>36</bold> <italic><tp:taxon-name>Paectes tumida</tp:taxon-name></italic>.</p></caption><graphic xmlns:xlink="http://www.w3.org/1999/xlink" xlink:href="ZooKeys-264-125-g008.jpg" position="float" orientation="portrait" xlink:type="simple"/></fig><fig id="F9" position="float" orientation="portrait"><label>Figures 37–38.</label><caption><p><italic><tp:taxon-name>Paectes</tp:taxon-name></italic> female genitalia; <bold>8st</bold> eighth sternite <bold>ab</bold> appendix bursae <bold>ob</bold> ostium bursae <bold>cb</bold> corpus bursae <bold>37</bold> <italic><tp:taxon-name>Paectes arcigera</tp:taxon-name></italic> <bold>38</bold> <italic><tp:taxon-name>Paectes longiformis</tp:taxon-name></italic>.</p></caption><graphic xmlns:xlink="http://www.w3.org/1999/xlink" xlink:href="ZooKeys-264-125-g009.jpg" position="float" orientation="portrait" xlink:type="simple"/></fig><fig id="F10" position="float" orientation="portrait"><label>Figures 39–40.</label><caption><p><italic><tp:taxon-name>Paectes</tp:taxon-name></italic> female genitalia. <bold>39</bold> <italic><tp:taxon-name>Paectes nana</tp:taxon-name></italic> <bold>40</bold> <italic><tp:taxon-name>Paectes asper</tp:taxon-name></italic>.</p></caption><graphic xmlns:xlink="http://www.w3.org/1999/xlink" xlink:href="ZooKeys-264-125-g010.jpg" position="float" orientation="portrait" xlink:type="simple"/></fig><fig id="F11" position="float" orientation="portrait"><label>Figures 41–42.</label><caption><p><italic><tp:taxon-name>Paectes</tp:taxon-name></italic> female genitalia. <bold>41</bold> <italic><tp:taxon-name>Paectes medialba</tp:taxon-name></italic> <bold>42</bold> <italic><tp:taxon-name>Paectes sinuosa</tp:taxon-name></italic>.</p></caption><graphic xmlns:xlink="http://www.w3.org/1999/xlink" xlink:href="ZooKeys-264-125-g011.jpg" position="float" orientation="portrait" xlink:type="simple"/></fig><fig id="F12" position="float" orientation="portrait"><label>Figure 43.</label><caption><p><italic><tp:taxon-name>Paectes tumida</tp:taxon-name></italic> female genitalia.</p></caption><graphic xmlns:xlink="http://www.w3.org/1999/xlink" xlink:href="ZooKeys-264-125-g012.jpg" position="float" orientation="portrait" xlink:type="simple"/></fig><fig id="F13" position="float" orientation="portrait"><label>Figures 44–47.</label><caption><p><italic><tp:taxon-name>Paectes obrotunda</tp:taxon-name></italic> (Guenée) female Holotype. <bold>44</bold> left forewing <bold>45</bold> right forewing <bold>46 </bold>genitalia <bold>47</bold> labels.</p></caption><graphic xmlns:xlink="http://www.w3.org/1999/xlink" xlink:href="ZooKeys-264-125-g013.jpg" position="float" orientation="portrait" xlink:type="simple"/></fig></tp:treatment-sec><tp:treatment-sec sec-type="Distribution"><title>Distribution.</title><p>Known only from Brazil, with no specific locality.</p><fig id="F14" position="float" orientation="portrait"><label>Figures 48–52.</label><caption><p>Distribution of collected specimens. <bold>48 </bold><italic><tp:taxon-name>Paectes arcigera</tp:taxon-name></italic> <bold>49</bold> <italic><tp:taxon-name>Paectes longiformis</tp:taxon-name></italic> (square); <italic><tp:taxon-name>Paectes similis</tp:taxon-name></italic> (asterisk); <italic><tp:taxon-name>Paectes medialba</tp:taxon-name></italic> (triangle); <italic><tp:taxon-name>Paectes tumida</tp:taxon-name></italic> (circle) <bold>50</bold> <italic><tp:taxon-name>Paectes nana</tp:taxon-name></italic> <bold>51</bold> <italic><tp:taxon-name>Paectes asper</tp:taxon-name></italic> <bold>52</bold> <italic><tp:taxon-name>Paectes sinuosa</tp:taxon-name></italic>.</p></caption><graphic xmlns:xlink="http://www.w3.org/1999/xlink" xlink:href="ZooKeys-264-125-g014.jpg" position="float" orientation="portrait" xlink:type="simple"/></fig></tp:treatment-sec><tp:treatment-sec sec-type="Remarks"><title>Remarks.</title><p><italic><tp:taxon-name>Paectes obrotunda</tp:taxon-name></italic> belongs in this species group because it shares with them the shape of the antemedial line, white medial area, white apical spot, and black marginal dash in the forewing. The female genitalia are different from those of the other species in this group and no other specimens from other groups examined during this study matched them, so <italic><tp:taxon-name>Paectes obrotunda</tp:taxon-name></italic> is only known from the holotype.</p><p><!--PageBreak--><italic><tp:taxon-name>Paectes obrotunda</tp:taxon-name></italic> has never been correctly identified in the literature. <xref ref-type="bibr" rid="B6">Hampson (1912)</xref> gave a wide distribution of <italic><tp:taxon-name>Paectes obrotunda</tp:taxon-name></italic> extending from throughout the Caribbean to Paraguay. The Caribbean distribution could refer to either <italic><tp:taxon-name>Paectes asper</tp:taxon-name></italic>, <italic><tp:taxon-name>Paectes nana</tp:taxon-name></italic> or <italic><tp:taxon-name>Paectes arcigera</tp:taxon-name></italic>, and the Paraguay record is probably <italic><tp:taxon-name>Paectes sinuosa</tp:taxon-name></italic>. <xref ref-type="bibr" rid="B7">Kimball (1965)</xref> recorded <italic><tp:taxon-name>Paectes obrotunda</tp:taxon-name></italic> from Florida and these specimens can be referred to either <italic><tp:taxon-name>Paectes nana</tp:taxon-name></italic> or <italic><tp:taxon-name>Paectes asper</tp:taxon-name></italic>. <xref ref-type="bibr" rid="B5">Franclemont and Todd (1983)</xref> listed <italic><tp:taxon-name>Paectes obrotunda</tp:taxon-name></italic> from North America, undoubtedly following <xref ref-type="bibr" rid="B7">Kimball (1965)</xref>.</p><p>Due to the cryptic nature of this species complex, the remaining species of Neotropical <italic><tp:taxon-name>Paectes</tp:taxon-name></italic> are currently being revised. A number of specimens from Costa Rica that have been analyzed using DNA barcoding of CO1 and their respective host plants will be included. A phylogenetic analysis using morphological characters of the Neotropical species included in this and the next study will be discussed.</p></tp:treatment-sec><ref-list><ref id="B2"><mixed-citation xmlns:xlink="http://www.w3.org/1999/xlink" xlink:type="simple"><person-group><name name-style="western"><surname>Boisduval</surname><given-names>JBAD de</given-names></name><name name-style="western"><surname>Guenée</surname><given-names>A</given-names></name></person-group> (<year>1852</year>)<source> Histoire Naturelle des Insectes. Species Général des Lépidoptéres. Tome Sixiéme. Noctuélites. Tome 2.</source><publisher-name>Roret</publisher-name>, <publisher-loc>Paris</publisher-loc>, <lpage>444</lpage> pp.</mixed-citation></ref><ref id="B6"><mixed-citation xmlns:xlink="http://www.w3.org/1999/xlink" xlink:type="simple"><person-group><name name-style="western"><surname>Hampson</surname><given-names>GF</given-names></name></person-group> (<year>1912</year>)<source> Catalogue of the Lepidoptera Phalaenae in the British Museum. Volume II. Taylor and Francis, London, 689 pp., xvii.</source></mixed-citation></ref><ref id="B5"><mixed-citation xmlns:xlink="http://www.w3.org/1999/xlink" xlink:type="simple"><person-group><name name-style="western"><surname>Franclemont</surname><given-names>JG</given-names></name><name name-style="western"><surname>Todd</surname><given-names>EL</given-names></name></person-group> (<year>1983</year>)<article-title> Noctuidae.</article-title> In: <person-group><name name-style="western"><surname>Hodges</surname><given-names>RW</given-names></name></person-group> (<role>Ed</role>). <issue-title>Check list of the Lepidoptera of America North of Mexico.</issue-title><source>E.W. Classey Ltd. and the Wedge Entomological Research Foundation, London</source>: <fpage>120</fpage>-<lpage>159</lpage>.</mixed-citation></ref><ref id="B13"><mixed-citation xmlns:xlink="http://www.w3.org/1999/xlink" xlink:type="simple"><person-group><name name-style="western"><surname>Poole</surname><given-names>RW</given-names></name></person-group> (<year>1989</year>)<source> Lepidopterorum Catalogus (new series). Fascicle 118. Noctuidae. Part 2. <italic>Heraclia</italic> (concl.) to <italic>Zutragum</italic>: 501–1013.</source></mixed-citation></ref><ref id="B14"><mixed-citation xmlns:xlink="http://www.w3.org/1999/xlink" xlink:type="simple"><person-group><name name-style="western"><surname>Poole</surname><given-names>RW</given-names></name><name name-style="western"><surname>Gentili</surname><given-names>P</given-names></name></person-group> (<year>1996</year>)<source> Nomina Insecta Nearctica. A Check List of the Insects of North America. Volume 3.</source><publisher-name>Diptera, Lepidoptera, Siphonaptera. Entomological Information Services, Rockville</publisher-name>, <publisher-loc>Maryland</publisher-loc>, <lpage>1143</lpage> pp.</mixed-citation></ref><ref id="B9"><mixed-citation xmlns:xlink="http://www.w3.org/1999/xlink" xlink:type="simple"><person-group><name name-style="western"><surname>Lafontaine</surname><given-names>JD</given-names></name><name name-style="western"><surname>Schmidt</surname><given-names>BC</given-names></name></person-group> (<year>2010</year>)<article-title> Annotated check list of the Noctuoidea (Insecta, Lepidoptera) of North America North of Mexico.</article-title><source>ZooKeys </source><volume>40</volume>: <fpage>1</fpage>-<lpage>239</lpage>. doi: <ext-link ext-link-type="uri" xlink:href="http://dx.doi.org/10.3897/zookeys.40.414" xlink:type="simple">10.3897/zookeys.40.414</ext-link></mixed-citation></ref><ref id="B7"><mixed-citation xmlns:xlink="http://www.w3.org/1999/xlink" xlink:type="simple"><person-group><name name-style="western"><surname>Kimball</surname><given-names>CP</given-names></name></person-group> (<year>1965</year>)<source> The Lepidoptera of Florida an annotated checklist. Division of Plant Industry, State of Florida Department of Agriculture, Gainesville, FL, 363 pp., v.</source></mixed-citation></ref></ref-list></tp:taxon-treatment>
